# Supplementary material for: Polygenic adaptation of rosette growth in Arabidopsis thaliana
Source: PLoS Genet. 2021 Jan 25;17(1):e1008748. doi: 10.1371/journal.pgen.1008748 (PMC7861555; doi:10.1371/journal.pgen.1008748)
Supplement: S1 Table — In the second part of the table the climatic information on the respective location is summarized with: Number of growing months; in the growing season: average Temperature [°C], Soil water content [%], Water vapor pressure [kPa], Wind speed [m s-1], Radiation [kJ m-2 day-1], Rain [mm]. Afterwards the Bioclim variables 1 t 19 from the Worldclim database (http://worldclim.org/version2). After this the first 2 PCs for PCA on data based on growing season, Temperature variables from bioclim data and precipitation variables from bioclim data. (XLSX) [file pgen.1008748.s024.xlsx]

## Sheet: S1_Table
Table S1. Information on the genotypes used in this study, with their country of origin, assigned region, Genotype name and ID in 1001 Genomes, info on the sampling location and position (latitude and longitude) and the Collector. In the second part of the table the climatic information on the respective location is summarized with:
Number of growing months; in the growing season: average Temperature [°C], Soil water content [%], Water vapor pressure [kPa], Wind speed [m s-¹], Radiation [kJ m-² day-¹], Rain [mm]. Afterwards the Bioclim variables 1 t 19 from the Worldclim database (http://worldclim.org/version2). After this the first 2 PCs for PCA on data based on growing season, Temperature variables from bioclim data and pr…
Country	Region	Genotype	1001GenomesID	Location	Latitude	Longitude	Collector		Nr_Growing months	T_GS	SWC_GS	Water vapor_GS	Wind_GS	Radiation_GS	Rain_GS	Bioclim1_T_Annual	Bioclim2_Diurnal_Range	Bioclim3_Isothermality	Bioclim4_T_Seasonality	Bioclim5_MaxT_Wrmst_Month	Bioclim_MinT_Cldst_Month	Bioclim7_T_Ann_Range	Bioclim8_T_Wettest_Qtr	Bioclim9_T_Driest_Qtr	Bioclim10_T_Wrmst_Qtr	Bioclim11_T_Cldst_Qtr	Bioclim12_Ann_Precip	Bioclim13_P_Wettest_Month	Bioclim14_P_Driest_Month	Bioclim15_P_Seasonality	Bioclim16_P_Wettest_Qtr	Bioclim17_P_Driest_Qtr	Bioclim18_P_Wrmst_Qtr	Bioclim19_P_Cldst_Qtr	Radiation	PC1_growS	PC2_growS	PC1_T	PC2_T	PC1_P	PC2_P
China	China	Ahthx-23	NA	Anhui, Taihuxian	30.4522	117.286	Fei He, Hongya Gu		11	17.5975	91.8182	1.68658	2.37345	15323.7	134.909	16.5273	8.88667	27.2731	886.441	33.332	0.748	32.584	20.3353	7.34733	27.296	5.604	1521	287	33	55.2815	637	145	597	148	15323.7	76.6372	-10.831	252.659	-2.72127	934.429	-283.015
China	China	Aqs-11	NA	Anhui, Qianshanxian	30.746	117.973	Fei He, Hongya Gu		11	17.4487	92.0909	1.71876	2.46473	15474.3	120.182	16.3398	8.977	26.9192	901.863	33.552	0.204	33.348	24.7347	6.918	27.3027	5.13133	1358	238	32	51.7952	555	135	523	141	15474.3	63.7267	-3.77407	268.271	-2.56256	736.026	-242.715
China	China	Ayx	NA	Anhui, Yuexixian	30.4289	116.153	Fei He, Hongya Gu		11	16.6676	100	1.52665	2.38073	14992.7	136.273	15.5832	7.79033	24.6905	864.066	31.536	-0.016	31.552	23.8573	6.71333	26.0307	4.766	1538	273	36	55.307	649	145	632	150	14992.7	81.6201	-4.20536	230.459	0.12745	960.713	-304.008
China	China	Cbb	NA	Chongqing, Beibeiqu	29.794	106.484	Fei He, Hongya Gu		12	17.4727	83.9167	1.66833	1.33933	12056.7	94.5833	17.472	6.54533	24.0143	744.532	30.28	3.024	27.256	26.378	7.92533	26.378	7.92533	1135	192	17	69.2331	522	57	522	57	12056.7	37.2928	0.733957	111.269	-1.60802	504.26	-327.447
China	China	Ctl-62	NA	Chongqing, Tongliangxian	29.823	106.056	Fei He, Hongya Gu		12	17.9927	85	1.72773	1.31	11824.8	92.5	17.9927	6.44267	23.8088	738.784	30.732	3.672	27.06	26.8433	8.49933	26.8433	8.49933	1110	203	17	73.2594	539	56	539	56	11824.8	35.9664	2.63953	105.582	-2.60266	494.65	-346.619
China	China	Gwx-11	NA	Gansu, Wenxian	32.725	105.122	Fei He, Hongya Gu		10	15.9256	54.3	1.32884	1.3388	13477.3	72.9	13.9417	8.80733	30.4583	725.205	27.624	-1.292	28.916	21.7733	4.58733	22.594	4.58733	734	167	2	92.7966	426	10	403	10	13477.3	4.26971	-15.28	91.5043	2.52911	78.0607	-318.699
China	China	Hha-21	NA	Hubei, Honganxian	31.167	107.126	Fei He, Hongya Gu		12	17.4603	81.8333	1.66543	1.285	12360.8	97.3333	17.4628	7.05367	24.7636	775.14	30.832	2.348	28.484	26.1587	7.59867	26.8207	7.59867	1168	211	14	71.1129	551	49	527	49	12360.8	38.7584	-2.38069	141.825	-1.9099	545.391	-338.739
China	China	Hnxy-46	NA	Hunan, Yuanlingxian	28.523	110.72	Fei He, Hongya Gu		11	17.5713	91.4545	1.66298	1.70764	13778.8	124.182	16.505	7.98467	26.0528	818.698	31.376	0.728	30.648	20.4507	6.21933	26.346	6.21933	1405	235	38	55.773	628	136	515	136	13778.8	66.975	-6.2227	185.049	-0.479123	800.696	-244.871
China	China	Hnzjj-75	NA	Hunan, Zhangjiajie	29.412	110.442	Fei He, Hongya Gu		10	16.2948	98.7	1.5182	1.912	14068.1	137.2	14.2183	7.40333	25.469	773.498	28.336	-0.732	29.068	21.618	4.41133	23.5153	4.41133	1448	234	30	57.4288	631	109	591	109	14068.1	81.8115	-5.74458	139.844	4.14049	850.784	-313.032
China	China	Hwc-61	NA	Hubei, Wuchangqu	30.525	114.471	Fei He, Hongya Gu		11	18.1458	86.6364	1.6712	2.16036	13811.3	112.818	16.9745	8.44767	25.3958	899.326	33.412	0.148	33.264	25.6587	7.49933	27.7693	5.572	1277	212	29	56.0325	569	124	511	126	13811.3	54.6944	-5.22327	265.829	-2.74188	661.351	-256.2
China	China	Hyl-40	NA	NA	28.52	110.72	Fei He, Hongya Gu		11	17.5713	91.4545	1.66298	1.70764	13778.8	124.182	16.505	7.98467	26.0528	818.698	31.376	0.728	30.648	20.4507	6.21933	26.346	6.21933	1405	235	38	55.773	628	136	515	136	13778.8	66.975	-6.2227	185.049	-0.479123	800.696	-244.871
China	China	Jjgs-30	NA	Jiangxi, Jinggangshan	26.755	114.31	Fei He, Hongya Gu		12	16.902	89.5	1.67503	2.02867	14217.8	129.5	16.9027	8.67733	28.6305	781.766	31.692	1.384	30.308	21.1167	8.61067	25.9773	6.83	1554	233	45	49.3162	664	176	480	214	14217.8	70.7714	-10.4259	148.125	-3.64199	950.156	-149.257
China	China	Jjj-32	NA	Jiangxi, Jiujiangxian	29.602	115.92	Fei He, Hongya Gu		11	18.1462	98.8182	1.59087	2.26873	14900.9	128	17.0178	8.50167	25.819	891.773	33.512	0.584	32.928	21.346	7.842	27.7273	5.74267	1460	237	41	52.268	636	160	505	180	14900.9	73.7891	-1.46979	258.083	-2.90601	858.349	-199.737
China	China	Jnf-27	NA	Shanxi, Chengguxian	26.986	116.242	Fei He, Hongya Gu		12	17.6187	83.4167	1.7207	2.10167	14642.9	144.083	17.6188	8.40833	28.2386	778.865	32.38	2.604	29.776	21.6527	9.30867	26.5987	7.50667	1729	301	46	61.5268	830	173	555	222	14642.9	80.87	-22.5596	145.284	-4.88115	1192.45	-203.141
China	China	JSnj-8	NA	Jiangsu, Nanjingshi	32.053	118.842	Fei He, Hongya Gu		9	19.3942	78.6667	1.82311	2.64533	16826	104.333	15.5085	8.36567	24.8269	926.343	32.176	-1.52	33.696	26.6367	3.858	26.6367	3.858	1043	201	26	59.1558	478	104	478	104	16826	43.4836	-8.25722	292.829	1.72727	410.676	-266.484
China	China	Scg-68	NA	Jiangxi, Nanfengxian	32.932	107.211	Fei He, Hongya Gu		9	17.9316	63.8889	1.62791	1.46	14908	95.2222	14.3813	9.25267	28.7886	842.303	29.736	-2.404	32.14	23.5907	3.73333	24.596	3.73333	883	169	7	76.4373	451	26	402	26	14908	28.5171	-17.1212	208.611	2.3754	219.663	-289.6
China	China	Scg-77	NA	Jiangxi, Nanfengxian	32.932	107.211	Fei He, Hongya Gu		9	17.9316	63.8889	1.62791	1.46	14908	95.2222	14.3813	9.25267	28.7886	842.303	29.736	-2.404	32.14	23.5907	3.73333	24.596	3.73333	883	169	7	76.4373	451	26	402	26	14908	28.5171	-17.1212	208.611	2.3754	219.663	-289.6
China	China	Smx-34	NA	Shanxi, Mianxian	33.156	106.753	Fei He, Hongya Gu		10	16.9988	68.9	1.56476	1.4348	14525.1	81	14.7717	9.23667	29.1304	830.041	29.792	-1.916	31.708	23.77	4.23467	24.8167	4.23467	821	164	5	80.6383	438	20	389	20	14525.1	18.2502	-6.14385	196.374	1.54111	155.97	-291.163
China	China	Xyl	NA	NA	NA	NA	Fei He, Hongya Gu		NA	NA	NA	NA	NA	NA	NA	NA	NA	NA	NA	NA	NA	NA	NA	NA	NA	NA	NA	NA	NA	NA	NA	NA	NA	NA	NA	NA	NA	NA	NA	NA	NA
China	China	Zkh-29	NA	Zhejiang, Kaihuaxian	29.113	118.384	Fei He, Hongya Gu		11	18.0604	90.1818	1.75	2.22727	15098.3	145.545	16.9723	8.552	26.7718	858.46	33.06	1.116	31.944	21.0673	8.03133	27.1633	6.06933	1663	290	43	56.2505	751	171	547	221	15098.3	85.3025	-17.2127	224.77	-3.16414	1102.13	-194.506
China	China	Zla-62	NA	Zhejiang, Lin’anshi	30.054	119.924	Fei He, Hongya Gu		11	17.6011	94.2727	1.71713	2.28836	15044.5	118.364	16.655	8.41933	25.8198	874.425	33.048	0.44	32.608	24.8213	7.78067	27.1693	5.65333	1368	203	42	43.9938	510	156	483	183	15044.5	63.1355	-1.01713	240.896	-2.6936	721.969	-173.334
France	Western Europe	All1-2	NA	Allassac	45.261	1.479	Valérie Le Corre		11	12.3964	76.0909	1.09731	2.50473	13398.7	77.9091	11.7462	8.97167	37.3882	552.721	23.356	-0.64	23.996	8.584	18.7193	18.7193	5.304	939	91	59	12.8808	262	198	198	245	NA	NA	NA	NA	NA	NA	NA
France	Western Europe	All1-4	NA	Allassac	45.261	1.479	Valérie Le Corre		11	12.3964	76.0909	1.09731	2.50473	13398.7	77.9091	11.7462	8.97167	37.3882	552.721	23.356	-0.64	23.996	8.584	18.7193	18.7193	5.304	939	91	59	12.8808	262	198	198	245	NA	NA	NA	NA	NA	NA	NA
France	Western Europe	All1-5	NA	Allassac	45.261	1.479	Valérie Le Corre		11	12.3964	76.0909	1.09731	2.50473	13398.7	77.9091	11.7462	8.97167	37.3882	552.721	23.356	-0.64	23.996	8.584	18.7193	18.7193	5.304	939	91	59	12.8808	262	198	198	245	NA	NA	NA	NA	NA	NA	NA
France	Western Europe	All1-8	NA	Allassac	45.261	1.479	Valérie Le Corre		11	12.3964	76.0909	1.09731	2.50473	13398.7	77.9091	11.7462	8.97167	37.3882	552.721	23.356	-0.64	23.996	8.584	18.7193	18.7193	5.304	939	91	59	12.8808	262	198	198	245	NA	NA	NA	NA	NA	NA	NA
France	Western Europe	All2-1	NA	Allassac	45.261	1.479	Valérie Le Corre		11	12.3964	76.0909	1.09731	2.50473	13398.7	77.9091	11.7462	8.97167	37.3882	552.721	23.356	-0.64	23.996	8.584	18.7193	18.7193	5.304	939	91	59	12.8808	262	198	198	245	NA	NA	NA	NA	NA	NA	NA
France	Western Europe	All2-4	NA	Allassac	45.261	1.479	Valérie Le Corre		11	12.3964	76.0909	1.09731	2.50473	13398.7	77.9091	11.7462	8.97167	37.3882	552.721	23.356	-0.64	23.996	8.584	18.7193	18.7193	5.304	939	91	59	12.8808	262	198	198	245	NA	NA	NA	NA	NA	NA	NA
France	Western Europe	All2-5	NA	Allassac	45.261	1.479	Valérie Le Corre		11	12.3964	76.0909	1.09731	2.50473	13398.7	77.9091	11.7462	8.97167	37.3882	552.721	23.356	-0.64	23.996	8.584	18.7193	18.7193	5.304	939	91	59	12.8808	262	198	198	245	NA	NA	NA	NA	NA	NA	NA
France	Western Europe	All2-6	NA	Allassac	45.261	1.479	Valérie Le Corre		11	12.3964	76.0909	1.09731	2.50473	13398.7	77.9091	11.7462	8.97167	37.3882	552.721	23.356	-0.64	23.996	8.584	18.7193	18.7193	5.304	939	91	59	12.8808	262	198	198	245	NA	NA	NA	NA	NA	NA	NA
France	Western Europe	ARR-17	9927	Arrigas	44.05	3.69	Valérie Le Corre		9	13.8222	63.8889	1.13822	4.17378	16582.7	64	11.5188	9.57967	37.65	589.046	23.848	-1.596	25.444	8.24733	18.8927	18.8927	4.60533	784	113	31	30.4055	257	131	131	208	NA	NA	NA	NA	NA	NA	NA
France	Western Europe	Cam-2	NA	Camaret-sur-Mer	48.276	-4.595	Valérie Le Corre		12	11.8133	88.8333	1.20108	6.48958	11540.2	87	11.9059	4.35	33.0134	325.381	18.3	5.12353	13.1765	9.40392	15.8716	16.0951	8.21765	1038	132	42	36.7932	385	147	176	327	NA	NA	NA	NA	NA	NA	NA
France	Western Europe	Cam-6	NA	Camaret-sur-Mer	48.276	-4.595	Valérie Le Corre		12	11.8133	88.8333	1.20108	6.48958	11540.2	87	11.9059	4.35	33.0134	325.381	18.3	5.12353	13.1765	9.40392	15.8716	16.0951	8.21765	1038	132	42	36.7932	385	147	176	327	NA	NA	NA	NA	NA	NA	NA
France	Western Europe	Cam-8	NA	Camaret-sur-Mer	48.276	-4.595	Valérie Le Corre		12	11.8133	88.8333	1.20108	6.48958	11540.2	87	11.9059	4.35	33.0134	325.381	18.3	5.12353	13.1765	9.40392	15.8716	16.0951	8.21765	1038	132	42	36.7932	385	147	176	327	NA	NA	NA	NA	NA	NA	NA
France	Western Europe	Cam-10	NA	Camaret-sur-Mer	48.276	-4.595	Valérie Le Corre		12	11.8133	88.8333	1.20108	6.48958	11540.2	87	11.9059	4.35	33.0134	325.381	18.3	5.12353	13.1765	9.40392	15.8716	16.0951	8.21765	1038	132	42	36.7932	385	147	176	327	NA	NA	NA	NA	NA	NA	NA
France	Western Europe	Cam-11	NA	Camaret-sur-Mer	48.276	-4.595	Valérie Le Corre		12	11.8133	88.8333	1.20108	6.48958	11540.2	87	11.9059	4.35	33.0134	325.381	18.3	5.12353	13.1765	9.40392	15.8716	16.0951	8.21765	1038	132	42	36.7932	385	147	176	327	NA	NA	NA	NA	NA	NA	NA
France	Western Europe	Cla-3	NA	Clamart	48.801	2.264	Valérie Le Corre		11	11.9513	71.9091	1.0712	3.97418	11914.9	53.9091	11.3248	6.905	32.0507	541.531	21.616	0.072	21.544	16.53	5.70133	18.1547	4.92733	646	65	43	11.0477	180	148	158	157	NA	NA	NA	NA	NA	NA	NA
France	Western Europe	Cla-5	NA	Clamart	48.801	2.264	Valérie Le Corre		11	11.9513	71.9091	1.0712	3.97418	11914.9	53.9091	11.3248	6.905	32.0507	541.531	21.616	0.072	21.544	16.53	5.70133	18.1547	4.92733	646	65	43	11.0477	180	148	158	157	NA	NA	NA	NA	NA	NA	NA
France	Western Europe	Cla-6	NA	Clamart	48.801	2.264	Valérie Le Corre		11	11.9513	71.9091	1.0712	3.97418	11914.9	53.9091	11.3248	6.905	32.0507	541.531	21.616	0.072	21.544	16.53	5.70133	18.1547	4.92733	646	65	43	11.0477	180	148	158	157	NA	NA	NA	NA	NA	NA	NA
France	Western Europe	Cur-2	NA	Curemonte	45.002	1.743	Valérie Le Corre		11	12.9418	71	1.13156	2.41491	13503.1	67.6364	12.273	9.874	38.9845	568.34	24.332	-0.996	25.328	14.46	6.55533	19.4273	5.61867	808	82	53	12.563	223	184	185	196	NA	NA	NA	NA	NA	NA	NA
France	Western Europe	Cur-5	NA	Curemonte	45.002	1.743	Valérie Le Corre		11	12.9418	71	1.13156	2.41491	13503.1	67.6364	12.273	9.874	38.9845	568.34	24.332	-0.996	25.328	14.46	6.55533	19.4273	5.61867	808	82	53	12.563	223	184	185	196	NA	NA	NA	NA	NA	NA	NA
France	Western Europe	Cur-9	NA	Curemonte	45.002	1.743	Valérie Le Corre		11	12.9418	71	1.13156	2.41491	13503.1	67.6364	12.273	9.874	38.9845	568.34	24.332	-0.996	25.328	14.46	6.55533	19.4273	5.61867	808	82	53	12.563	223	184	185	196	NA	NA	NA	NA	NA	NA	NA
France	Western Europe	Cur-10	NA	Curemonte	45.002	1.743	Valérie Le Corre		11	12.9418	71	1.13156	2.41491	13503.1	67.6364	12.273	9.874	38.9845	568.34	24.332	-0.996	25.328	14.46	6.55533	19.4273	5.61867	808	82	53	12.563	223	184	185	196	NA	NA	NA	NA	NA	NA	NA
France	Western Europe	Fet-6	NA	Fétigny	47.2	4.16667	Valérie Le Corre		8	12.3065	80.625	1.10315	3.3735	15664.9	73.25	9.08833	8.07533	33.2428	598.291	20.824	-3.468	24.292	2.834	4.99533	16.578	1.98	897	86	61	11.715	244	192	225	226	NA	NA	NA	NA	NA	NA	NA
France	Western Europe	Lac-2	NA	Lachapelle-sous-Chaux	47.7	6.81667	Valérie Le Corre		8	12.8395	81.375	1.1418	2.555	15383.5	81.625	9.34883	8.707	33.0763	647.847	21.86	-4.464	26.324	2.49933	5.136	17.5467	1.62867	1042	107	70	12.806	301	231	244	288	NA	NA	NA	NA	NA	NA	NA
France	Western Europe	Lac-7	NA	Lachapelle-sous-Chaux	47.7	6.81667	Valérie Le Corre		8	12.8395	81.375	1.1418	2.555	15383.5	81.625	9.34883	8.707	33.0763	647.847	21.86	-4.464	26.324	2.49933	5.136	17.5467	1.62867	1042	107	70	12.806	301	231	244	288	NA	NA	NA	NA	NA	NA	NA
France	Western Europe	Ldv-1	NA	Landivisiau	48.511	-4.068	Valérie Le Corre		12	11.1417	88.25	1.11217	4.98033	11171.8	91.0833	11.1427	6.87733	39.5158	397.707	19.644	2.24	17.404	7.45933	16.094	16.226	6.632	1093	133	49	32.2466	390	166	193	373	NA	NA	NA	NA	NA	NA	NA
France	Western Europe	Ldv-2	NA	Landivisiau	48.511	-4.068	Valérie Le Corre		12	11.1417	88.25	1.11217	4.98033	11171.8	91.0833	11.1427	6.87733	39.5158	397.707	19.644	2.24	17.404	7.45933	16.094	16.226	6.632	1093	133	49	32.2466	390	166	193	373	NA	NA	NA	NA	NA	NA	NA
France	Western Europe	Ldv-3	NA	Landivisiau	48.511	-4.068	Valérie Le Corre		12	11.1417	88.25	1.11217	4.98033	11171.8	91.0833	11.1427	6.87733	39.5158	397.707	19.644	2.24	17.404	7.45933	16.094	16.226	6.632	1093	133	49	32.2466	390	166	193	373	NA	NA	NA	NA	NA	NA	NA
France	Western Europe	Ldv-11	NA	Landivisiau	48.511	-4.068	Valérie Le Corre		12	11.1417	88.25	1.11217	4.98033	11171.8	91.0833	11.1427	6.87733	39.5158	397.707	19.644	2.24	17.404	7.45933	16.094	16.226	6.632	1093	133	49	32.2466	390	166	193	373	NA	NA	NA	NA	NA	NA	NA
France	Western Europe	Mib-3	NA	Mirebeau sur Bèze	47.333	5.319	Valérie Le Corre		9	13.1084	73.4444	1.16364	2.92667	14397.7	70.5556	10.5502	8.147	31.959	638.554	22.62	-2.872	25.492	10.7153	6.6	18.5447	2.87733	833	88	55	13.3282	231	178	200	198	NA	NA	NA	NA	NA	NA	NA
France	Western Europe	Mib-9	NA	Mirebeau sur Bèze	47.333	5.319	Valérie Le Corre		9	13.1084	73.4444	1.16364	2.92667	14397.7	70.5556	10.5502	8.147	31.959	638.554	22.62	-2.872	25.492	10.7153	6.6	18.5447	2.87733	833	88	55	13.3282	231	178	200	198	NA	NA	NA	NA	NA	NA	NA
France	Western Europe	Mib-11	NA	Mirebeau sur Bèze	47.333	5.319	Valérie Le Corre		9	13.1084	73.4444	1.16364	2.92667	14397.7	70.5556	10.5502	8.147	31.959	638.554	22.62	-2.872	25.492	10.7153	6.6	18.5447	2.87733	833	88	55	13.3282	231	178	200	198	NA	NA	NA	NA	NA	NA	NA
France	Western Europe	Mib-18	NA	Mirebeau sur Bèze	47.333	5.319	Valérie Le Corre		9	13.1084	73.4444	1.16364	2.92667	14397.7	70.5556	10.5502	8.147	31.959	638.554	22.62	-2.872	25.492	10.7153	6.6	18.5447	2.87733	833	88	55	13.3282	231	178	200	198	NA	NA	NA	NA	NA	NA	NA
France	Western Europe	Mog-1	NA	Sibiril-Mogueriec	48.665	-4.063	Valérie Le Corre		12	11.3937	87.5833	1.15927	5.66433	11251.2	86	11.3917	6.554	38.7719	386.589	19.76	2.856	16.904	7.86333	16.2007	16.3527	7.04333	1032	128	46	33.1509	370	154	180	356	NA	NA	NA	NA	NA	NA	NA
France	Western Europe	Mog-11	NA	Sibiril-Mogueriec	48.665	-4.063	Valérie Le Corre		12	11.3937	87.5833	1.15927	5.66433	11251.2	86	11.3917	6.554	38.7719	386.589	19.76	2.856	16.904	7.86333	16.2007	16.3527	7.04333	1032	128	46	33.1509	370	154	180	356	NA	NA	NA	NA	NA	NA	NA
France	Western Europe	Mol-2	NA	Molnet	46.924	4.103	Valérie Le Corre		9	12.0813	78.5556	1.09209	3.23378	14509.4	71.1111	9.64783	8.01167	32.4149	607.992	21.444	-3.272	24.716	15.3667	5.522	17.2487	2.348	844	84	55	13.2903	228	173	225	204	NA	NA	NA	NA	NA	NA	NA
France	Western Europe	Mol-4	NA	Molnet	46.924	4.103	Valérie Le Corre		9	12.0813	78.5556	1.09209	3.23378	14509.4	71.1111	9.64783	8.01167	32.4149	607.992	21.444	-3.272	24.716	15.3667	5.522	17.2487	2.348	844	84	55	13.2903	228	173	225	204	NA	NA	NA	NA	NA	NA	NA
France	Western Europe	Mol-10	NA	Molnet	46.924	4.103	Valérie Le Corre		9	12.0813	78.5556	1.09209	3.23378	14509.4	71.1111	9.64783	8.01167	32.4149	607.992	21.444	-3.272	24.716	15.3667	5.522	17.2487	2.348	844	84	55	13.2903	228	173	225	204	NA	NA	NA	NA	NA	NA	NA
France	Western Europe	Mol-12	NA	Molnet	46.924	4.103	Valérie Le Corre		9	12.0813	78.5556	1.09209	3.23378	14509.4	71.1111	9.64783	8.01167	32.4149	607.992	21.444	-3.272	24.716	15.3667	5.522	17.2487	2.348	844	84	55	13.2903	228	173	225	204	NA	NA	NA	NA	NA	NA	NA
France	Western Europe	Par-3	NA	Parthenay	46.65	0.25	Valérie Le Corre		11	12.3262	72.0909	1.09956	3.68109	12934.7	58.7273	11.6853	8.95933	37.5496	555.859	23.22	-0.64	23.86	8.4	18.7373	18.7373	5.20267	696	73	42	17.9227	211	138	138	195	NA	NA	NA	NA	NA	NA	NA
France	Western Europe	Par-4	NA	Parthenay	46.65	0.25	Valérie Le Corre		11	12.3262	72.0909	1.09956	3.68109	12934.7	58.7273	11.6853	8.95933	37.5496	555.859	23.22	-0.64	23.86	8.4	18.7373	18.7373	5.20267	696	73	42	17.9227	211	138	138	195	NA	NA	NA	NA	NA	NA	NA
France	Western Europe	Par-10	NA	Parthenay	46.65	0.25	Valérie Le Corre		11	12.3262	72.0909	1.09956	3.68109	12934.7	58.7273	11.6853	8.95933	37.5496	555.859	23.22	-0.64	23.86	8.4	18.7373	18.7373	5.20267	696	73	42	17.9227	211	138	138	195	NA	NA	NA	NA	NA	NA	NA
France	Western Europe	Par-13	NA	Parthenay	46.65	0.25	Valérie Le Corre		11	12.3262	72.0909	1.09956	3.68109	12934.7	58.7273	11.6853	8.95933	37.5496	555.859	23.22	-0.64	23.86	8.4	18.7373	18.7373	5.20267	696	73	42	17.9227	211	138	138	195	NA	NA	NA	NA	NA	NA	NA
France	Western Europe	Pyl-1	NA	Le Pyla	44.65	-1.16667	Valérie Le Corre		12	13.2097	84.3333	1.26241	3.8912	12990.4	78.6667	13.2083	8.01019	37.6163	480.471	24.1722	2.87778	21.2944	8.23796	18.9741	19.2593	7.52778	944	114	42	27.6531	321	156	185	291	NA	NA	NA	NA	NA	NA	NA
France	Western Europe	Pyl-3	NA	Le Pyla	44.65	-1.16667	Valérie Le Corre		12	13.2097	84.3333	1.26241	3.8912	12990.4	78.6667	13.2083	8.01019	37.6163	480.471	24.1722	2.87778	21.2944	8.23796	18.9741	19.2593	7.52778	944	114	42	27.6531	321	156	185	291	NA	NA	NA	NA	NA	NA	NA
France	Western Europe	Pyl-4	NA	Le Pyla	44.65	-1.16667	Valérie Le Corre		12	13.2097	84.3333	1.26241	3.8912	12990.4	78.6667	13.2083	8.01019	37.6163	480.471	24.1722	2.87778	21.2944	8.23796	18.9741	19.2593	7.52778	944	114	42	27.6531	321	156	185	291	NA	NA	NA	NA	NA	NA	NA
France	Western Europe	Pyl-8	NA	Le Pyla	44.65	-1.16667	Valérie Le Corre		12	13.2097	84.3333	1.26241	3.8912	12990.4	78.6667	13.2083	8.01019	37.6163	480.471	24.1722	2.87778	21.2944	8.23796	18.9741	19.2593	7.52778	944	114	42	27.6531	321	156	185	291	NA	NA	NA	NA	NA	NA	NA
France	Western Europe	Vou-1	NA	Vouillé	46.65	0.166667	Valérie Le Corre		11	12.3756	72	1.09971	3.66945	12952.9	59.3636	11.7343	8.936	37.5399	555.538	23.244	-0.56	23.804	5.89133	18.7547	18.7547	5.23	722	77	43	18.8972	222	139	139	206	NA	NA	NA	NA	NA	NA	NA
France	Western Europe	Vou-6	NA	Vouillé	46.65	0.166667	Valérie Le Corre		11	12.3756	72	1.09971	3.66945	12952.9	59.3636	11.7343	8.936	37.5399	555.538	23.244	-0.56	23.804	5.89133	18.7547	18.7547	5.23	722	77	43	18.8972	222	139	139	206	NA	NA	NA	NA	NA	NA	NA
France	Western Europe	Vou-9	NA	Vouillé	46.65	0.166667	Valérie Le Corre		11	12.3756	72	1.09971	3.66945	12952.9	59.3636	11.7343	8.936	37.5399	555.538	23.244	-0.56	23.804	5.89133	18.7547	18.7547	5.23	722	77	43	18.8972	222	139	139	206	NA	NA	NA	NA	NA	NA	NA
France	Western Europe	Vou-10	NA	Vouillé	46.65	0.166667	Valérie Le Corre		11	12.3756	72	1.09971	3.66945	12952.9	59.3636	11.7343	8.936	37.5399	555.538	23.244	-0.56	23.804	5.89133	18.7547	18.7547	5.23	722	77	43	18.8972	222	139	139	206	NA	NA	NA	NA	NA	NA	NA
France	Western Europe	WAV-8	9938	Wavrin	50.65	2.99	NA		9	12.508	75.8889	1.14204	3.92133	12604.9	61.5556	10.3593	7.508	34.3144	541.243	20.848	-1.032	21.88	10.9727	6.41667	17.07	3.92333	719	74	42	14.9549	207	146	182	165	NA	NA	NA	NA	NA	NA	NA
Germany	Northern Europe	Bd-0	7013	Berlin Dahlem	52.4584	13.287	Albert Kranz		7	14.1503	64	1.16977	3.46514	14551.3	49.5714	9.25817	7.62033	28.5107	683.744	21.892	-4.836	26.728	17.8267	4.65133	17.8267	1.05733	563	65	35	19.7878	177	115	177	131	14551.3	-11.9672	4.36702	49.6021	9.73916	-204.12	-45.2556
Germany	Western Europe	Gie-0	7147	Gießen	50.584	8.67825	Albert Kranz		8	13.048	74.25	1.11325	2.783	13572.4	54.125	9.4785	7.893	30.3857	654.707	21.708	-4.268	25.976	16.154	5.30067	17.684	1.57133	632	63	39	14.5062	186	130	173	146	NA	NA	NA	NA	NA	NA	NA
Germany	Northern Europe	Hh-0	7169	Hohenlieth	54.4175	9.88682	Albert Kranz		7	12.6223	81.5714	1.17657	4.58457	13907.9	70.5714	8.42729	6.49292	29.2936	595.158	19.045	-3.12	22.165	15.5058	3.765	15.9367	1.48583	848	85	46	18.2643	248	171	242	203	13907.9	14.7394	10.2804	-39.1016	12.1294	103.91	-10.6814
Germany	Northern Europe	Np-0	7268	Nieps (Niedersachsen)	52.6969	10.981	Albert Kranz		7	13.5897	67.1429	1.15234	3.26457	14176	52	8.9575	8.12967	31.3499	652.453	21.132	-4.8	25.932	17.1867	4.446	17.1867	1.20067	594	63	37	17.5801	186	121	186	139	14176	-8.37231	6.02805	18.2337	9.34044	-170.235	-42.4553
Germany	Northern Europe	Pt-0	7305	Pötrau	53.476	10.6065	Albert Kranz		7	13.164	72.1429	1.16131	3.22686	14054.1	59.4286	8.68433	7.74733	30.5735	631.991	20.54	-4.8	25.34	16.6373	4.13467	16.6373	1.15867	699	72	44	15.6206	208	142	208	168	14054.1	0.513705	7.02295	-2.21442	10.3982	-58.0563	-26.0621
Germany	Northern Europe	Sp-0	7343	Berlin-Spandau	52.5339	13.181	Albert Kranz		7	14.2251	63	1.17434	3.436	14457.7	49	9.32733	7.694	28.7132	683.006	21.988	-4.808	26.796	17.848	4.76067	17.848	1.11067	554	66	34	20.2114	174	113	174	128	14457.7	-12.9355	3.74406	48.8653	9.49292	-214.288	-46.271
Germany	Northern Europe	Ste-0	7346	Stendal	52.6058	11.8558	Albert Kranz		7	14.3154	61.8571	1.17171	3.27029	14350.1	50.2857	9.49683	8.17167	30.9345	669.169	21.932	-4.484	26.416	17.8087	5.16933	17.8087	1.43733	550	63	30	23.0122	181	104	181	119	14350.1	-12.326	2.12983	34.9843	8.21454	-216.094	-59.5054
Norway	Northern Europe	Oy-0	7288	Oystese	60.3855	6.19302	Albert Kranz		6	11.3627	100	1.012	2.42667	13201.2	158	6.37067	6.50533	29.9013	576.339	17.06	-4.696	21.756	3.13333	9.022	13.8587	-0.19	2142	276	87	35.6043	749	291	392	686	13201.2	100.627	-13.8602	-58.7127	11.6962	1564.2	307.087
Spain	Spain	Agu-1	9942	Aguaron	41.32	-1.34	NA		10	12.94	46.1	0.9194	3.5428	17192.1	37.3	11.4362	11.8163	40.8983	617.193	25.916	-2.976	28.892	13.012	5.37333	19.348	4.34533	433	66	23	35.3745	163	73	95	83	17192.1	-31.1283	-5.8945	-17.0553	0.683573	-353.218	-41.1048
Spain	Spain	Amu-0	9819	Amunartia	42.35	-3.03	Carlos Alonso-Blanco		9	12.2849	60	0.9712	2.95644	16603.9	45.8889	10.1273	9.93867	39.2089	561.929	22.708	-2.64	25.348	11.61	17.274	17.274	3.66	568	65	27	24.911	175	97	97	155	16603.9	-17.1017	2.46136	-72.7387	-4.19531	-217.772	25.2895
Spain	Spain	Are-0	9820	Rio Arevalillo	41	-4.71	Carlos Alonso-Blanco		7	11.7863	39	0.914629	2.82114	17418.9	32.1429	11.7322	12.2697	40.8173	640.883	26.088	-3.972	30.06	7.89933	19.7267	20.048	4.41667	381	47	14	32.605	121	60	65	102	17418.9	-39.0682	-9.63908	6.05333	-9.21535	-421.726	-7.60547
Spain	Spain	Aru-0	9821	Arbúcies	41.81	2.49	Xavier Picó		11	12.3524	83.0909	1.0952	3.69927	15551	69	11.7112	10.0097	40.1286	558.115	23.876	-1.068	24.944	12.8493	5.97	18.8027	5.30733	816	87	42	21.1289	246	165	197	175	15551	14.1124	12.1194	-76.1426	1.43271	59.2806	-3.7445
Spain	Spain	Aul-0	9822	Embalse de Aulencia	40.52	-4.02	Carlos Alonso-Blanco		9	11.6551	44.7778	0.863556	2.39911	15278.9	34.4444	13.5082	11.5597	37.7569	692.597	28.716	-1.9	30.616	9.50267	22.536	22.6327	5.85533	392	48	13	35.107	133	55	58	107	15278.9	-34.3181	-5.71075	57.8942	-12.7972	-408.872	-0.293391
Spain	Spain	Bes-5	9824	Besande	42.91	-4.91	Carlos Alonso-Blanco		6	11.812	69.5	0.947267	3.40667	19105	61.5	7.306	7.45667	34.7598	523.833	18.328	-3.124	21.452	2.60067	14.2427	14.2427	1.70733	891	107	37	30.72	301	134	134	283	19105	1.06634	3.82238	-111.289	4.62844	148.023	110.903
Spain	Spain	Bla-1	8264	Blanes	41.6833	2.8	Albert Kranz		12	15.3178	70.75	1.31233	3.445	14713.5	58.0833	15.3186	8.78167	37.5713	538.608	27.4933	4.12	23.3733	16.3044	22.3089	22.3489	9.43	697	88	27	25.7541	226	128	152	166	14713.5	-1.18701	6.11944	-95.5442	-13.9647	-66.3916	4.91667
Spain	Spain	Boa-0	9825	Boadilla del Monte	40.4	-3.88	Carlos Alonso-Blanco		9	12.4556	44.3333	0.908622	2.30711	15348.1	34.8889	14.2825	11.6563	38.0379	689.047	29.624	-1.02	30.644	10.2133	23.1693	23.356	6.59067	392	48	11	38.0454	137	51	52	113	15348.1	-34.11	-6.33424	54.4246	-14.4493	-408.134	6.89551
Spain	Spain	Bor-0	9826	Borrenes	42.49	-6.71	Carlos Alonso-Blanco		11	12.5909	64.4545	1.00709	2.48618	14971.8	82.4545	11.937	9.63533	38.4552	560.002	23.94	-1.116	25.056	8.604	19.1247	19.1247	5.474	1028	139	28	44.2975	397	108	108	359	14971.8	17.3685	-10.6323	-74.703	-6.9478	311.156	179.289
Spain	Spain	Bur-0	9829	Burgohondo	40.43	-4.75	Carlos Alonso-Blanco		7	12.072	40.1429	0.878457	2.72457	17859.3	34	12.2352	11.7437	38.383	677.675	27.284	-3.312	30.596	14.134	20.938	21.186	4.63	392	48	14	33.4456	126	56	64	104	NA	NA	NA	NA	NA	NA	NA
Spain	Spain	Cha-0	9833	Chapinería	40.38	-4.21	Carlos Alonso-Blanco		9	12.2444	39.7778	0.8928	2.33511	15373.7	31.6667	14.1073	11.3573	37.1689	699.019	29.416	-1.14	30.556	10.052	23.208	23.358	6.40933	360	45	12	34.6339	119	51	56	96	15373.7	-39.0837	-8.86431	64.3704	-13.8941	-444.83	-8.67017
Spain	Spain	Cho-0	9834	La Chopera	40.51	-3.9	Carlos Alonso-Blanco		9	12.1524	44.8889	0.887733	2.34889	15282.4	34.4444	13.9878	11.5277	37.7017	689.915	29.228	-1.348	30.576	9.934	22.9073	23.0647	6.29867	390	47	12	36.5706	136	53	54	112	15282.4	-34.2533	-5.62791	55.2657	-13.6793	-409.895	5.04908
Spain	Spain	Cir-0	9835	Centra Ivanrey	40.61	-6.57	Carlos Alonso-Blanco		11	13.0164	63.3636	0.989564	2.76764	15784.6	81.8182	13.515	10.73	39.6996	586.972	26.772	-0.256	27.028	7.78733	21.2653	21.2653	7.054	942	143	14	56.1957	398	70	70	398	15784.6	16.3092	-11.3011	-47.7078	-11.6471	232.324	216.835
Spain	Spain	Cod-0	9836	Codos	41.25	-1.32	Carlos Alonso-Blanco		10	12.8648	45.2	0.91256	3.4836	17208	38	11.2202	11.9263	40.894	624.682	25.624	-3.54	29.164	12.7407	5.09067	19.258	4.10667	438	67	23	36.0381	164	74	98	83	17208	-30.9289	-7.0142	-9.60096	1.20212	-347.563	-42.6936
Spain	Spain	Cot-0	9838	Cotanes del Monte	41.83	-5.38	Carlos Alonso-Blanco		8	11.24	40.375	0.90395	2.93	15623.8	45	12.1282	10.9723	39.003	618.909	25.608	-2.524	28.132	5.70467	20.078	20.078	5.02467	523	66	17	35.5609	182	68	68	172	15623.8	-27.0496	-14.3973	-15.9703	-8.56604	-260.31	47.0137
Spain	Spain	Coy-0	9839	Colmenar del Arroyo	40.44	-4.27	Carlos Alonso-Blanco		8	11.668	43.125	0.87075	2.5025	16489	34.125	12.6823	10.856	36.641	684.518	27.5	-2.128	29.628	8.75933	21.618	21.7473	5.17267	389	47	14	34.107	130	55	61	104	16489	-35.3845	-6.97013	49.7561	-10.4154	-412.484	-4.23057
Spain	Spain	Dar-0	9840	Daroca	41.13	-1.43	Carlos Alonso-Blanco		10	13.8556	40.2	0.95136	3.2836	17207.2	35.3	12.2702	12.053	40.0007	652.75	27.156	-2.976	30.132	14.09	5.95467	20.7213	4.81467	408	63	20	37.7277	155	66	105	75	17207.2	-35.6149	-10.2204	18.5774	-0.717803	-377.621	-56.0287
Spain	Spain	Ees-0	9841	San Lorenzo del Escorial	40.59	-4.15	Carlos Alonso-Blanco		7	10.8229	43	0.828	2.76971	17953.1	51.7143	9.9565	10.2163	35.9933	656.997	24.144	-4.24	28.384	6.26467	18.5633	18.5633	2.68933	582	70	19	36.9457	201	74	74	166	17953.1	-19.9152	-15.1278	22.0313	-4.01016	-200.866	43.7346
Spain	Spain	Elp-0	9843	Las Rozas, Madrid	40.53	-3.92	Carlos Alonso-Blanco		9	12.4	44.1111	0.902489	2.32978	15280.2	33.1111	14.235	11.6173	38.0597	686.254	29.42	-1.104	30.524	10.2093	23.1213	23.2527	6.59333	374	45	11	36.5643	129	51	52	106	15280.2	-35.788	-5.70638	51.6265	-14.285	-428.288	1.22489
Spain	Spain	Esn-2	9844	Escanilla	42.27	0.19	Carlos Alonso-Blanco		11	13.9476	55.8182	0.987927	3.48509	15795.5	51.9091	13.1623	10.5873	36.1589	648.351	28.14	-1.14	29.28	14.5407	21.1873	21.6847	5.658	621	66	27	22.8938	189	126	131	149	15795.5	-13.6418	-4.13696	13.9933	-11.0246	-157.153	4.99591
Spain	Spain	Evs-0	9845	Ermita de la Virgen del Soto	40.48	-3.96	Carlos Alonso-Blanco		9	12.5	42.4444	0.912711	2.31289	15301.7	32.6667	14.3392	11.8023	38.3541	688.565	29.72	-1.052	30.772	10.3027	23.246	23.3993	6.68267	370	45	12	35.9628	126	51	52	105	NA	NA	NA	NA	NA	NA	NA
Spain	Spain	Ezc-2	9846	Ezcaray	42.31	-3.02	Carlos Alonso-Blanco		9	12.2231	56.1111	0.969733	2.97422	16679.4	44.8889	10.096	9.79067	39.0315	560.651	22.556	-2.528	25.084	11.4987	17.2647	17.2647	3.71267	557	64	26	25.2989	172	94	94	153	16679.4	-19.795	-0.511107	-74.025	-4.03144	-229.847	24.7905
Spain	Spain	Glo-1	9848	Garganta la Olla	40.11	-5.77	Carlos Alonso-Blanco		9	11.752	46.2222	0.932311	2.79422	15710.8	57.1111	13.3093	9.69733	38.2508	567.27	25.888	0.536	25.352	7.65733	20.6813	20.6813	6.92667	622	85	10	47.9431	238	51	51	231	15710.8	-13.5852	-14.8968	-67.3964	-9.97323	-146.672	100.33
Spain	Spain	Gud-3	9849	Guadarrama	40.65	-4.11	Carlos Alonso-Blanco		7	12.0577	44.4286	0.896457	2.596	17951.3	39.2857	11.1802	10.735	37.7461	645.608	25.32	-3.12	28.44	7.50267	19.5847	19.6193	4.01267	436	55	17	33.7336	143	63	68	115	17951.3	-30.2175	-8.16023	10.7439	-7.0646	-361.693	2.77402
Spain	Spain	Hec-0	9850	Hecho	42.86	-0.7	Carlos Alonso-Blanco		6	11.8733	85.6667	0.909067	3.836	18722.3	83.8333	7.33	7.17067	33.8175	534.235	18.812	-2.392	21.204	2.984	14.6847	14.6847	2.25333	1113	117	56	20.709	328	197	197	284	18722.3	28.3426	7.80476	-100.867	4.17389	371.664	98.1088
Spain	Spain	Hue-3	9851	Huergas de Babia	42.96	-6.1	Carlos Alonso-Blanco		6	11.574	66.8333	0.921467	3.92667	18652.5	79.6667	7.44267	7.45467	36.4567	484.669	17.884	-2.564	20.448	3.36067	13.7673	13.9953	2.57067	1228	147	49	32.829	425	172	175	400	18652.5	15.8975	-6.9028	-150.384	4.21092	523.998	188.703
Spain	Spain	Ini-0	9852	INIA-Madrid	40.46	-3.75	Carlos Alonso-Blanco		9	12.3929	44.3333	0.907422	2.32311	15313.4	34.5556	14.1567	11.52	37.6421	688.386	29.332	-1.272	30.604	10.0453	23.2	23.2	6.408	404	52	11	40.5404	146	49	49	120	15313.4	-34.4066	-6.17778	53.7521	-14.0296	-393.521	13.4246
Spain	Spain	IP-All-0	9517	Allariz	42.19	-7.8	Carlos Alonso-Blanco		12	12.6193	75.9167	1.0394	2.237	13816.5	140.917	12.618	9.29933	42.9729	458.423	23.024	1.384	21.64	8.17933	18.4087	18.61	7.458	1691	243	32	49.1078	667	143	171	651	13816.5	74.4487	-27.5875	-176.231	-8.38868	1067.08	377.442
Spain	Spain	IP-Alo-0	9506	Alcongosta	40.11	-7.47	Carlos Alonso-Blanco		12	13.26	76.5	0.9917	3.387	16387.6	93	13.2583	8.818	38.8321	520.893	24.132	1.424	22.708	8.04867	19.7787	20.0927	7.38333	1116	169	12	58.1995	473	65	73	461	16387.6	32.3295	-4.88781	-113.758	-8.69608	425.198	266.963
Spain	Spain	IP-Ara-4	9520	Aranda de Duero	41.7	-3.68	Carlos Alonso-Blanco		9	12.8711	44.5556	0.970267	2.85822	16717.4	30.3333	11.7937	11.8073	39.9761	641.255	26.124	-3.412	29.536	13.678	19.9827	20.0447	4.472	372	42	12	29.3454	114	56	64	103	16717.4	-38.0279	-4.01827	6.67919	-9.57092	-433.258	-6.21261
Spain	Spain	IP-Bar-1	9521	Barcelona	41.43	2.13	Xavier Picó		12	15.1047	68.1667	1.26087	3.25133	14940.3	54.5	15.1023	8.368	35.6875	552.616	27.232	3.784	23.448	16.144	9.50333	22.324	8.946	654	82	28	28.3488	223	132	166	137	14940.3	-5.56394	5.48952	-81.228	-3.92353	-106.609	-29.0064
Spain	Spain	IP-Ber-0	9524	Bernués	42.52	-0.56	Carlos Alonso-Blanco		9	11.7116	78.6667	0.892533	4.00756	17239.7	62	9.55717	9.195	36.3841	573.628	22.112	-3.16	25.272	7.02133	17.0567	17.0567	3.09	762	81	37	21.2321	229	141	141	204	17239.7	5.81193	11.5741	-61.2248	-1.86915	-5.25045	48.6178
Spain	Spain	IP-Bis-0	9525	Bisaurri	42.49	0.54	Xavier Picó		6	12.9627	88.6667	0.929933	3.93267	19644.3	83.8333	8.02283	9.233	37.3806	570.781	20.68	-4.02	24.7	5.53133	15.5453	15.5453	1.93933	997	107	55	18.3297	294	214	214	244	19644.3	29.765	10.4318	-64.2484	0.710616	256.134	51.236
Spain	Spain	IP-Cab-3	9526	Cabrera de Mar	41.54	2.39	Xavier Picó		12	15.4848	73	1.31442	3.36594	14755	54.5833	15.4841	8.62681	37.6359	529.346	27.3783	4.45652	22.9217	16.5812	22.2449	22.4928	9.75217	655	87	27	27.2249	221	125	156	152	14755	-3.23459	9.71804	-104.776	-14.0785	-106.233	-12.3634
Spain	Spain	IP-Cad-0	9527	Candelario	40.37	-5.74	Carlos Alonso-Blanco		7	11.1703	47.1429	0.825314	3.95657	19742	75.2857	8.622	8.176	33.4917	597.096	21.148	-3.264	24.412	3.134	16.6213	16.6213	2.23267	1030	147	18	48.8592	401	84	84	386	19742	2.87726	-22.3185	-37.9895	1.01659	312.264	210.995
Spain	Spain	IP-Cal-0	9528	Calamocha	40.94	-1.37	Carlos Alonso-Blanco		9	13.9111	46.1111	0.9408	3.01022	18075	40.1111	11.4672	12.3303	40.8776	646.153	26.464	-3.7	30.164	13.2613	5.14333	19.8507	4.14	436	71	19	42.4801	170	65	120	75	18075	-28.6251	-7.18414	11.9021	0.496731	-343.068	-65.8605
Spain	Spain	IP-Cdc-3	9531	Ciruelos de Coca	41.21	-4.54	Carlos Alonso-Blanco		7	12.1269	40.7143	0.930114	2.81029	17259.7	32.4286	12.0205	12.4297	41.3771	637.062	26.34	-3.7	30.04	8.20333	19.9707	20.256	4.722	388	49	14	34.0694	125	58	64	108	17259.7	-38.0099	-8.26548	2.25359	-9.97533	-413.257	-2.85319
Spain	Spain	IP-Cdo-0	9532	Castrillejo de la Olma	42.23	-4.64	Carlos Alonso-Blanco		9	12.6156	46.3333	0.963733	2.80489	16563.6	37.7778	11.586	11.1993	39.2628	623.361	25.356	-3.168	28.524	8.016	19.636	19.636	4.476	455	54	18	31.7266	146	60	60	128	16563.6	-30.6204	-5.88389	-11.4453	-8.03723	-344.308	19.1591
Spain	Spain	IP-Cmo-3	9534	Cardiel de los Montes	40.05	-4.65	Carlos Alonso-Blanco		7	12.3954	36.5714	0.952857	2.21371	15025.7	30.5714	15.5412	11.6323	38.4718	674.441	30.448	0.212	30.236	11.682	24.2613	24.4213	8.03	327	39	8	36.3861	112	40	43	98	15025.7	-41.5702	-11.1023	39.9518	-16.9011	-480.498	-2.15762
Spain	Spain	IP-Coc-1	9535	La Selva de Mar	42.31	3.19	Xavier Picó		12	14.619	61.5833	1.21733	5.38233	14662.6	47.5833	14.619	7.772	34.7585	545.976	26.364	4.004	22.36	15.4047	21.6827	21.6827	8.628	571	81	17	31.8808	196	95	95	138	14662.6	-14.7594	2.97602	-88.2372	-11.1901	-208.826	10.3229
Spain	Spain	IP-Deh-1	9539	Peñaparda	40.29	-6.67	Carlos Alonso-Blanco		12	11.8167	68.8333	0.935067	3.405	16268	78.1667	11.8137	8.59867	37.3401	537.363	23.54	0.512	23.028	6.84	18.986	18.986	5.99267	938	141	12	55.2434	391	66	66	375	16268	15.6023	-4.76812	-97.3925	-6.13436	220.625	204.051
Spain	Spain	IP-Elb-0	9540	El Brull	41.81	2.34	Xavier Picó		8	12.071	83.875	1.0225	4.7845	17868.2	80.25	9.12217	9.755	39.1327	569.297	21.528	-3.4	24.928	10.2347	3.166	16.4467	2.80467	914	100	50	19.3939	271	193	206	207	17868.2	24.3755	7.81606	-65.1927	7.10691	164.944	22.5858
Spain	Spain	IP-Hom-4	9546	Hombrados	40.82	-1.68	Carlos Alonso-Blanco		9	12.7636	50.4444	0.856089	2.88622	18065.6	45.3333	10.3758	13.1663	42.7812	645.376	25.728	-5.048	30.776	12.0193	18.702	18.7927	3.20467	528	74	26	30.4843	179	98	109	120	18065.6	-22.0206	-5.74349	10.6338	-8.49789	-252.453	-13.6738
Spain	Spain	IP-Hor-0	9547	Calella	41.67	2.62	Xavier Picó		12	13.9053	84.5	1.21517	3.47433	14750.8	66.9167	13.9062	8.56033	36.3342	567.744	25.82	2.26	23.56	14.78	21.1707	21.2487	7.65333	803	95	35	23.4867	258	152	184	185	14750.8	12.9809	14.2275	-66.6019	-10.5591	51.0879	6.68399
Spain	Spain	IP-Hoy-0	9548	Hoyocasero	40.4	-5	Carlos Alonso-Blanco		8	12.4465	43.5	0.874	3.124	19451.2	48.5	9.188	9.77333	36.1815	623.526	22.828	-4.184	27.012	5.91933	17.4733	17.4733	2.37333	645	81	18	38.4953	226	73	73	202	19451.2	-22.4691	-13.2766	-11.4545	-2.11695	-129.766	72.6187
Spain	Spain	IP-Jim-1	9551	Jiménez de Jamuz	42.28	-5.92	Carlos Alonso-Blanco		9	13.1338	48.8889	0.966667	2.83822	16620	55.4444	12.0473	11.0393	38.7399	626.182	25.876	-2.62	28.496	5.47733	20.148	20.148	4.85333	723	94	26	36.7198	261	95	95	247	16620	-13.7849	-11.804	-8.70417	-8.57579	-32.5547	94.4715
Spain	Spain	IP-Lab-7	9552	Labajos	40.87	-4.5	Carlos Alonso-Blanco		6	11.9973	41.1667	0.894467	2.838	18756.8	35.3333	10.9142	11.7717	39.6459	647.267	25.268	-4.424	29.692	12.7287	19.1947	19.3267	3.59667	405	51	17	31.1422	132	65	73	101	18756.8	-35.2487	-9.15436	12.6042	-7.73699	-394.145	-12.0951
Spain	Spain	IP-Ldd-0	9553	Laguna de Duero	41.58	-4.71	Carlos Alonso-Blanco		8	11.544	40.5	0.9193	2.8405	15660.2	36.375	12.3813	11.7073	39.8046	635.687	26.396	-3.016	29.412	5.67867	20.3873	20.5567	5.04133	420	50	16	32.9098	139	63	69	122	15660.2	-34.6163	-10.3118	0.804637	-9.68773	-376.237	5.86402
Spain	Spain	IP-Men-2	9556	Menasalbas	39.66	-4.34	Xavier Picó		8	11.116	41.375	0.86905	2.3245	14298.1	41.125	14.6177	12.038	37.6046	722.146	30.436	-1.576	32.012	10.28	23.9287	24.1427	6.558	420	52	10	38.8708	144	46	54	126	14298.1	-30.0169	-11.746	87.5106	-15.4595	-378.459	16.2534
Spain	Spain	IP-Moa-0	9557	Montanuy	42.46	0.7	Carlos Alonso-Blanco		8	11.1435	87.625	0.89335	4.0005	17678.8	90.625	8.246	9.368	37.6588	569.493	20.896	-3.98	24.876	5.79667	2.36867	15.6987	2.08733	1037	111	61	17.6982	296	221	229	240	17678.8	35.2755	6.32384	-65.1846	9.53099	295.594	43.4204
Spain	Spain	IP-Moc-11	9558	Molacillos	41.57	-5.64	Carlos Alonso-Blanco		7	10.3171	38	0.889086	2.81029	14084.7	57.1429	12.577	11.3347	39.9052	610.387	26.248	-2.156	28.404	6.18267	20.35	20.3773	5.52067	606	78	16	39.8155	219	70	73	214	14084.7	-17.447	-22.041	-24.4332	-9.82242	-164.559	76.8079
Spain	Spain	IP-Mun-0	9561	Muñico	40.71	-5.04	Carlos Alonso-Blanco		6	11.698	43.8333	0.867	3.07267	19006.5	39.8333	10.6888	11.4443	38.5227	656.908	25.168	-4.54	29.708	6.93533	19.228	19.2967	3.39667	471	55	16	33.6698	154	65	74	135	19006.5	-30.0357	-8.85928	21.9873	-6.64212	-322.326	15.4816
Spain	Spain	IP-Mur-0	9562	Mura	41.67	2	Xavier Picó		11	12.9902	82.8182	1.05229	3.15527	15928.8	62	12.1808	10.6337	38.5613	625.952	25.972	-1.604	27.576	17.5073	5.89733	20.2213	5.11067	741	86	41	23.4029	222	138	195	138	15928.8	7.80813	15.0729	-8.07585	0.29674	-23.4025	-36.3078
Spain	Spain	IP-Nog-17	9564	Noguera	40.45	-1.6	Xavier Picó		8	12.104	50.5	0.84825	2.7805	18810.6	50.375	8.9515	11.7957	40.7084	634.066	23.716	-5.26	28.976	10.026	17.3507	17.3507	2.216	569	77	29	28.4214	189	107	107	131	18810.6	-17.5663	-7.96275	-0.815594	-4.52874	-210.846	-0.259741
Spain	Spain	IP-Orb-10	9565	Orbaitzeta	42.97	-1.23	Carlos Alonso-Blanco		9	11.8982	82.1111	0.995333	3.42489	15999.4	81.8889	9.8455	8.84167	37.0938	545.894	21.688	-2.148	23.836	4.62	16.9367	16.9367	3.70267	1030	109	52	22.1729	312	179	179	293	15999.4	25.0196	5.3939	-89.0495	-1.87675	288.719	107.364
Spain	Spain	IP-Pal-0	9567	Pallerols del Cantó	42.34	1.3	Xavier Picó		8	11.1325	92.75	0.8816	4.217	17945.1	83.625	8.19633	9.378	37.4162	575.05	20.724	-4.34	25.064	9.13267	2.22733	15.6993	1.944	933	105	60	18.2186	272	190	217	203	17945.1	31.4611	14.0993	-59.4901	9.59418	184.399	14.1569
Spain	Spain	IP-Pan-0	9568	Baños de Panticosa	42.76	-0.23	Carlos Alonso-Blanco		4	10.085	91.75	0.7678	4.75	20773.5	89.25	4.03983	4.877	26.3053	488.419	14.26	-4.28	18.54	0.563333	10.9667	10.9667	-0.473333	1365	146	71	21.0339	407	244	244	328	20773.5	35.8817	10.8643	-146.716	14.6118	645.571	118.881
Spain	Spain	IP-Pds-1	9569	Palacios del Sil	42.87	-6.45	Carlos Alonso-Blanco		9	11.0373	69.2222	0.931067	3.38711	16431.8	84.8889	9.06883	8.523	37.421	521.945	20.24	-2.536	22.776	3.98867	15.7007	15.8153	3.15533	1136	141	42	36.6771	408	144	156	372	16431.8	21.6636	-7.36361	-113.052	0.241639	425.726	170.974
Spain	Spain	IP-Rds-0	9573	Romanyá de la Selva	41.86	2.99	Xavier Picó		12	14.226	77.4167	1.2379	3.6	14635.6	57.1667	14.227	8.97733	37.0658	574.44	26.532	2.312	24.22	15.0473	21.6047	21.6387	7.85067	686	85	27	25.6137	220	132	154	156	14635.6	1.06987	12.4711	-59.8882	-11.7656	-79.4721	-3.30247
Spain	Spain	IP-Ria-0	9577	Rialb	42.34	2.17	Xavier Picó		6	11.506	83.3333	0.949667	5.29333	19193.5	93	6.7975	8.513	36.936	547.559	18.532	-4.516	23.048	4.48933	14.0993	14.0993	1.214	1102	119	61	18.7019	325	225	225	251	19193.5	35.3594	1.57991	-87.5723	3.9247	364.77	57.524
Spain	Spain	IP-Sac-0	9578	San Martin de Castañeda	42.13	-6.7	Carlos Alonso-Blanco		8	11.31	62	0.89675	4.094	17987.1	78	8.47667	8.12667	34.7472	558.211	20.16	-3.228	23.388	2.99533	15.6367	15.7573	2.20267	1097	148	32	42.3788	413	124	127	395	17987.1	12.2017	-10.4888	-76.8585	1.92729	390.114	198.336
Spain	Spain	IP-Scm-0	9580	Santa Cruz de Mudela	38.68	-3.57	Carlos Alonso-Blanco		8	11.3855	44.125	0.8894	2.797	14560.6	42	14.9052	12.555	37.9856	733.319	31.284	-1.768	33.052	10.376	24.28	24.4727	6.576	421	59	6	45.9876	155	36	41	142	NA	NA	NA	NA	NA	NA	NA
Spain	Spain	IP-Sdv-3	9581	Santa Olaja de Varga	42.84	-5.12	Carlos Alonso-Blanco		8	11.433	61.25	0.9326	3.2525	17245.6	61.25	8.59517	9.02767	36.9865	563.1	20.684	-3.724	24.408	3.24533	15.9387	15.9387	2.39	788	93	34	29.7283	261	122	122	246	17245.6	-2.9656	-3.44951	-71.9922	0.414399	31.9731	86.3506
Spain	Spain	IP-Ses-0	9582	Sestrica	41.48	-1.63	Carlos Alonso-Blanco		9	13.5822	42.1111	0.932133	3.52044	17869.8	39.6667	11.1675	11.423	39.5643	633.414	25.616	-3.256	28.872	12.8347	4.954	19.2867	3.93267	459	66	27	29.8925	161	88	89	102	17869.8	-30.8862	-10.4826	-0.85988	1.90106	-328.607	-18.7143
Spain	Spain	IP-Stp-0	9584	Santo Tomé del Puerto	41.19	-3.58	Carlos Alonso-Blanco		8	12.74	43.75	0.918	2.843	18454.8	45.5	9.60783	10.605	38.2465	627.341	23.504	-4.224	27.728	6.26733	17.8707	17.8707	2.79267	557	66	19	33.3633	181	76	76	156	18454.8	-24.9996	-11.6891	-7.64418	-3.91186	-231.567	35.7886
Spain	Spain	IP-Svi-0	9585	San Vicente	43.4	-7.39	Carlos Alonso-Blanco		12	11.771	81.8333	1.1033	3.61933	12523.5	110.25	11.7703	7.66	40.5634	408.361	21.212	2.328	18.884	7.91	16.868	17.0813	7.186	1323	169	43	38.2402	475	151	182	455	12523.5	50.0344	-8.09788	-226.239	-4.78929	637.282	222.831
Spain	Spain	IP-Tam-0	9586	Tamajón	41.03	-3.27	Carlos Alonso-Blanco		8	12.83	44.75	0.9066	2.7285	18162.6	34.75	10.9003	11.0567	38.4446	642.638	25.308	-3.452	28.76	7.25733	19.278	19.278	3.76533	420	49	15	32.1551	137	62	62	111	18162.6	-34.0461	-5.84345	7.75543	-6.89772	-380.892	3.38534
Spain	Spain	IP-Tdc-0	9587	Torrijo de la Cañada	41.5	-1.88	Carlos Alonso-Blanco		9	13.6347	41.1111	0.943378	3.39822	17776.9	38.5556	11.5793	11.25	38.745	642.708	26.12	-2.916	29.036	13.2587	19.844	19.8553	4.28667	438	59	24	27.8408	148	80	94	104	17776.9	-32.3325	-10.8596	8.12432	-8.78241	-351.632	-21.6621
Spain	Spain	IP-Tol-7	9588	Tolva	42.11	0.6	Xavier Picó		9	13.8867	67.7778	0.955956	3.37289	17825.9	63.8889	11.4315	10.3357	35.4739	655.252	26.228	-2.908	29.136	12.95	4.78267	20.1433	4.05067	735	79	39	21.5429	221	144	169	160	17825.9	2.48285	0.991072	21.0912	3.06643	-32.1928	-2.79708
Spain	Spain	IP-Tor-1	9589	Torreandaluz	41.6	-2.83	Carlos Alonso-Blanco		9	13.2151	43.7778	0.966622	3.03289	17563.7	35.2222	10.9047	11.7333	40.7125	623.183	25.14	-3.68	28.82	12.3667	19.0627	19.0627	3.96667	434	50	18	26.5074	135	69	69	117	17563.7	-34.0539	-6.96698	-11.4855	-8.03274	-366.132	5.57848
Spain	Spain	IP-Vad-0	9591	Valdenoceda	42.86	-3.59	Carlos Alonso-Blanco		10	12.2188	77.3	1.00568	2.6368	15233.6	62.1	10.8803	10.096	39.7668	553.261	23.156	-2.232	25.388	5.24933	17.9147	17.9147	4.49333	779	84	39	25.8708	242	131	131	221	15233.6	5.29716	10.1962	-81.6421	-5.14373	14.4847	66.284
Spain	Spain	IP-Vae-2	9592	Valderas	42.1	-5.44	Carlos Alonso-Blanco		8	11.2485	44.625	0.9074	2.846	15335	46.125	12.1515	11.1063	39.2561	617.317	25.852	-2.44	28.292	5.74933	20.1347	20.1347	5.07	536	67	19	33.9282	185	74	74	174	15335	-24.0792	-11.165	-17.5494	-8.87466	-245.534	46.0291
Spain	Spain	IP-Vaz-0	9593	Valdezcaray	42.26	-2.99	Carlos Alonso-Blanco		6	12.386	68.5	0.924733	3.21	19108.5	57.6667	7.55633	8.00933	34.8111	560.475	19.48	-3.528	23.008	2.542	15.03	15.03	1.66533	778	90	35	27.2637	236	124	124	223	19108.5	-2.77544	4.68649	-74.6768	3.27123	10.2438	71.9839
Spain	Spain	IP-Vdm-0	9594	Vilanova de Meià	42.04	1.01	Carlos Alonso-Blanco		9	12.7547	82.7778	0.936756	3.41156	17700.8	68.2222	10.4172	10.2823	36.8437	624.877	24.512	-3.396	27.908	11.4213	4.00733	18.6233	3.40133	769	88	45	21.8127	228	147	183	155	17700.8	13.2568	12.2772	-9.4252	4.82859	3.95146	-12.8902
Spain	Spain	IP-Vdt-0	9595	Villagonzalo de Tormes	40.89	-5.5	Carlos Alonso-Blanco		7	12.156	40.1429	0.916343	2.98514	17660.3	36.2857	12.114	11.5953	40.0336	621.902	25.952	-3.012	28.964	8.46133	19.9467	20.0747	4.92267	423	49	13	34.6978	139	57	63	128	17660.3	-34.8614	-10.5465	-12.8573	-9.27444	-374.733	13.9516
Spain	Spain	IP-Ver-5	9596	Verín	41.95	-7.45	Carlos Alonso-Blanco		12	13.7907	70.8333	1.08497	2.00033	14293.2	162.167	13.7913	11.326	44.5695	522.144	26.124	0.712	25.412	8.7	20.4127	20.694	7.97733	1946	300	36	54.1555	821	146	192	798	14293.2	90.924	-41.9449	-112.494	-12.9795	1383.45	470.189
Spain	Spain	IP-Vig-1	9597	Viguera	42.31	-2.53	Carlos Alonso-Blanco		10	12.3232	48.2	0.99812	3.1836	15861.6	41.2	10.931	11.232	41.4771	577.644	24.204	-2.876	27.08	12.32	18.374	18.374	4.35333	504	63	25	27.3733	167	87	87	130	15861.6	-26.7166	-5.84074	-56.9901	-7.35391	-283.792	7.07369
Spain	Spain	IP-Vin-0	9599	Viñayo	42.8	-5.77	Carlos Alonso-Blanco		7	12.2509	59.5714	0.9512	3.45314	18854.7	67	8.466	9.20667	37.1416	570.285	20.772	-4.016	24.788	2.97533	15.8887	15.9393	2.15333	940	112	40	30.5483	320	142	144	301	18854.7	1.34843	-7.55433	-64.8324	0.464833	204.321	120.303
Spain	Spain	IP-Voz-0	9601	Vozmediano	41.85	-1.88	Carlos Alonso-Blanco		9	13.0858	48.7778	0.980044	3.59244	17296	41.5556	10.796	11.5847	40.4436	609.299	24.88	-3.764	28.644	12.0647	18.7773	18.7773	3.924	491	64	28	26.7107	168	91	91	117	17296	-26.1302	-5.44701	-25.348	-7.48017	-295.393	-6.10068
Spain	Spain	IP-Vpa-1	9602	Villanueva del Pardillo	40.5	-3.96	Carlos Alonso-Blanco		9	12.1249	42.7778	0.884267	2.35556	15260.8	33.7778	14.3392	11.8023	38.3541	688.565	29.72	-1.052	30.772	10.3027	23.246	23.3993	6.68267	370	45	12	35.9628	126	51	52	105	15260.8	-35.8248	-7.18461	53.946	-14.7391	-433.015	0.500803
Spain	Spain	Lam-0	9855	Las Matas	40.57	-3.89	Carlos Alonso-Blanco		9	11.8876	45.4444	0.877778	2.38844	15239.9	34.7778	13.7013	11.4933	37.7524	685.732	28.848	-1.596	30.444	9.68133	22.5667	22.742	6.06667	395	48	12	36.577	136	54	55	111	15239.9	-33.7072	-5.28221	51.0628	-13.0395	-405.296	4.31418
Spain	Spain	Lch-0	9856	La Chaparrita	40.51	-4	Carlos Alonso-Blanco		9	11.6551	44.2222	0.863556	2.39911	15278.9	34.4444	13.9832	11.5037	37.5986	693.494	29.236	-1.36	30.596	9.94	22.9933	23.112	6.29667	384	47	12	36.0176	132	53	55	107	15278.9	-34.5762	-6.20177	58.8367	-13.7058	-417.186	0.745741
Spain	Spain	Leg-0	9857	Leganés	40.33	-3.8	Carlos Alonso-Blanco		9	12.4982	44.7778	0.9116	2.29556	15337.6	36.4444	14.3283	11.3487	37.2527	694.141	29.544	-0.92	30.464	10.174	23.426	23.426	6.524	409	51	11	39.1474	145	52	52	119	15337.6	-32.5257	-6.66213	59.5118	-14.2657	-388.945	11.8471
Spain	Spain	LL-0	6933	Llavaneres	41.59	2.49	Albert Kranz		12	13.7667	77.3333	1.20363	3.71033	14808.2	65.1667	13.7663	8.60333	36.3439	568.994	25.836	2.164	23.672	14.6213	21.108	21.1627	7.56067	782	93	35	23.9643	254	154	187	174	14808.2	8.09863	8.71643	-65.3623	-10.4337	30.2101	-4.75531
Spain	Spain	Loz-0	9858	Lozoya	40.98	-3.8	Carlos Alonso-Blanco		6	12.9853	51.3333	0.884467	2.974	20577.8	59	7.70233	8.84	34.3862	625.666	20.928	-4.78	25.708	2.104	16.1153	16.1153	1.21533	896	115	24	40.821	319	100	100	278	20577.8	-9.55515	-11.1289	-9.56318	1.86973	148.124	124.671
Spain	Spain	Lro-0	9859	Las Rozas	40.5	-3.88	Carlos Alonso-Blanco		9	12.1524	45.3333	0.887733	2.34889	15282.4	34.4444	14.071	11.586	37.8826	689.319	29.328	-1.256	30.584	10.016	23.1407	23.1407	6.38333	391	47	12	37.2226	136	53	53	112	15282.4	-34.0468	-5.2351	54.6711	-14.0363	-409.274	5.83937
Spain	Spain	Lum-0	9860	Lumbreras	42.24	-2.62	Carlos Alonso-Blanco		9	12.152	53.6667	0.960667	3.228	16848.7	44.7778	10.0012	10.3417	39.9169	571.097	22.772	-3.136	25.908	11.3907	17.3387	17.3387	3.534	550	68	27	27.2659	176	93	93	147	16848.7	-21.0313	-2.60706	-63.6117	-4.48204	-235.147	19.3991
Spain	Spain	Mac-0	9861	NA	40.72	-3.21	Carlos Alonso-Blanco		8	12.114	42.75	0.87995	2.5415	15841.1	33.125	13.1167	12.3013	39.0965	693.838	28.716	-2.748	31.464	8.99667	22.162	22.162	5.28267	389	51	10	38.2263	140	49	49	109	15841.1	-36.432	-6.84938	59.0863	-12.6883	-410.792	4.93659
Spain	Spain	Mah-6	9906	Mahón	40	4.25	Xavier Picó		12	16.8017	60.4167	1.41993	4.25733	15567.4	45.8333	16.9681	7.81389	36.0641	521.465	28.3	6.63333	21.6667	15.1537	23.4111	23.8481	11.3519	542	81	3	51.3236	220	39	75	152	15567.4	-16.7905	2.64625	-112.625	-15.7447	-231.661	20.7882
Spain	Spain	Mat-0	9864	Martorel de la Selva	41.76	2.69	Xavier Picó		12	14.6633	75	1.2659	2.905	14663.1	63.3333	14.665	10.46	39.1643	593.711	28.4	1.692	26.708	15.5227	22.2527	22.2887	7.90667	760	91	33	23.4835	240	143	167	179	14663.1	5.41701	7.44206	-40.5741	-14.3473	0.760887	10.8491
Spain	Spain	Mie-1	9867	Mierla	40.94	-3.22	Xavier Picó		8	13.3155	43.375	0.93475	2.6745	18245.1	32.75	11.3712	11.053	38.3199	645.928	25.84	-3.004	28.844	7.68867	19.7807	19.7807	4.176	397	48	13	33.3462	132	57	57	105	18245.1	-36.4419	-6.14943	11.0854	-7.85177	-405.408	0.0345766
Spain	Spain	Moe-0	9868	Montseny	41.78	2.37	Xavier Picó		9	12.4276	82	1.06942	4.28889	17287.2	76	10.3005	9.87233	39.5653	567.172	22.64	-2.312	24.952	11.434	4.43867	17.566	3.924	868	96	50	20.0778	255	173	210	184	17287.2	19.7695	8.04256	-67.2171	4.51049	114.27	-0.97089
Spain	Spain	MOU2-25	9931	Moussac	43.98	4.31	NA		12	13.9743	69.75	1.1314	3.70433	14267.7	64.5833	13.9757	10.7307	36.7993	667.468	28.476	-0.684	29.16	14.4153	22.4893	22.4893	6.104	775	130	28	37.3801	271	125	125	197	NA	NA	NA	NA	NA	NA	NA
Spain	Spain	Moz-0	9870	Monzon	41.91	0.17	Carlos Alonso-Blanco		11	13.5342	39.5455	1.01411	3.13709	14612.7	38.4545	14.3997	11.3067	38.4162	671.828	28.552	-0.88	29.432	15.0453	7.91667	23.0353	6.64933	454	55	17	28.2267	141	89	89	97	14612.7	-33.1192	-12.3045	37.7567	-3.77424	-342.943	-19.071
Spain	Spain	Oja-0	9874	Ojacastro	42.34	-3	Carlos Alonso-Blanco		9	12.2849	56.1111	0.9712	2.95644	16603.9	45.8889	10.3033	10.1413	39.627	564.524	22.988	-2.604	25.592	11.7947	17.486	17.486	3.822	559	64	27	25.0184	172	95	95	153	16603.9	-18.9084	-0.975794	-70.1358	-4.80685	-227.783	24.476
Spain	Spain	Pad-0	9876	Prades	41.34	0.99	Carlos Alonso-Blanco		10	13.16	72.8	1.03692	3.3168	17316.2	53.2	11.6597	11.3133	38.8881	641.084	26.468	-2.624	29.092	12.7207	19.8887	20.018	4.456	633	73	24	26.81	197	123	128	138	17316.2	-4.64591	10.3384	6.4948	-9.11451	-145.745	-1.1888
Spain	Spain	Pdl-0	9877	Peubla de Lillo	43.02	-5.6	Carlos Alonso-Blanco		6	10.91	70.3333	0.898333	4.00267	18465	77.3333	6.67183	6.86633	33.9648	496.508	17.248	-2.968	20.216	2.45733	13.366	13.366	1.61933	1145	133	49	29.7869	383	173	173	360	18465	15.441	-2.70982	-138.597	6.48187	427.421	159.299
Spain	Spain	Pee-0	9878	NA	40.78	-3.62	Carlos Alonso-Blanco		8	12.54	46.25	0.8853	2.5675	16714.2	35.5	12.5337	12.0813	38.5296	695.23	28.004	-3.352	31.356	8.43133	21.5233	21.6547	4.728	406	49	14	34.2498	139	58	59	110	16714.2	-32.6929	-4.86393	60.4322	-11.18	-393.425	2.2378
Spain	Spain	Pie-0	9881	Piedrahíta	40.46	-5.32	Carlos Alonso-Blanco		6	11.6507	47.5	0.880067	3.06733	19289	43.3333	10.828	10.7593	38.7417	613.661	24.696	-3.076	27.772	7.552	18.9373	18.9373	4.06	538	67	14	38.5928	187	61	61	174	19289	-25.2359	-7.2354	-21.1789	-6.49732	-247.326	53.5495
Spain	Spain	Piq-0	9883	Piqueras	42.1	-2.56	Carlos Alonso-Blanco		8	11.3775	60.75	0.90335	3.3415	17524.2	54.5	8.4705	8.959	36.6631	573.792	20.932	-3.504	24.436	9.512	16.018	16.018	2.23333	653	79	32	26.3804	203	110	110	179	17524.2	-9.1732	-0.7658	-61.0445	-0.0909442	-123.598	39.7308
Spain	Spain	Pra-6	9948	Prádena del Rincón	41.05	-3.54	NA		9	12.4444	44.8889	0.897156	2.75422	18031.6	40.2222	10.0833	11.0013	38.5093	639.572	24.228	-4.34	28.568	6.51	18.4947	18.4947	3.004	497	59	18	32.6899	162	70	70	135	18031.6	-29.1329	-8.28839	4.60859	-5.16625	-296.971	20.5735
Spain	Spain	Prd-0	9885	Prádena	41.14	-3.68	Carlos Alonso-Blanco		9	12.5769	46.1111	0.932622	2.75911	17865.9	40.3333	10.2795	10.887	38.7052	628.135	24.268	-3.86	28.128	6.84933	18.5053	18.5053	3.37867	498	61	19	32.4253	161	71	71	135	17865.9	-28.4631	-7.26271	-6.79235	-5.46203	-295.858	20.1088
Spain	Spain	Pru-0	9886	Prullans	42.38	1.73	Xavier Picó		6	11.9013	83.6667	0.889267	4.814	19860	87.8333	7.0595	8.637	36.5541	561.176	19.124	-4.504	23.628	4.67333	14.5007	14.5007	1.27533	1026	109	61	16.8146	295	220	220	243	19860	30.9527	4.23087	-73.9367	3.30996	283.652	50.5211
Spain	Spain	Pva-1	9888	Puebla de Valles	40.93	-3.31	Xavier Picó		8	12.175	44.875	0.8851	2.652	16481.1	34.25	12.1605	11.4443	38.0615	675.473	27.172	-2.896	30.068	8.16267	20.8613	20.9873	4.56267	387	47	13	33.4934	129	56	58	102	16481.1	-34.4477	-5.48794	40.6646	-9.79047	-415.63	-3.57458
Spain	Spain	Qui-0	9949	Quintela	42.69	-6.93	NA		10	11.7232	70.4	0.97396	2.9804	15623.2	92	10.4783	9.136	39.6184	510.228	21.584	-1.476	23.06	5.25867	16.9647	17.062	4.59133	1230	163	35	42.8075	464	131	151	429	15623.2	28.5387	-9.6955	-124.663	-3.36004	538.336	214.352
Spain	Spain	Rib-1	9890	Ribota	43.16	-5.07	Carlos Alonso-Blanco		9	11.4231	71.6667	1.02204	3.18978	15746.2	67.1111	9.55533	7.34867	35.3369	491.157	20.116	-0.68	20.796	4.82467	15.6393	15.8907	3.956	860	94	41	26.4012	270	141	141	256	15746.2	7.07711	2.99602	-143.7	0.720665	105.517	89.9058
Spain	Spain	Sal-0	9891	Santa Pellaia	41.93	2.92	Xavier Picó		12	14.2467	78.1667	1.21797	3.255	14548.3	57.9167	14.2498	9.22767	37.5108	580.638	26.672	2.072	24.6	15.032	21.6947	21.7153	7.788	695	84	29	24.6013	220	137	157	155	14548.3	2.08298	12.7713	-53.7074	-12.0784	-70.88	-4.31504
Spain	Spain	Sam-0	9892	Sampron	42.68	-6.96	Carlos Alonso-Blanco		9	12.0413	69.8889	0.981289	3.11956	16369.3	92	10.0947	8.708	38.7642	505.228	20.992	-1.472	22.464	4.98533	16.488	16.596	4.24867	1270	167	37	42.2978	477	137	156	442	16369.3	28.2934	-10.1	-129.679	-2.06249	582.209	223.359
Spain	Spain	Se-0	6961	Santa Elena	38.3333	-3.53333	Albert Kranz		9	13.6093	44.7778	0.9664	2.98	16131.9	37.8889	15.4528	12.4643	39.1075	703.383	31.2	-0.672	31.872	11.222	24.522	24.6587	7.60333	414	59	5	49.2244	157	31	34	146	16131.9	-31.2189	-7.32864	68.8376	-17.5935	-380.389	38.7903
Spain	Spain	Sf-1	7327	Sant Feliu de Guíxols	41.7833	3.03333	F. Laibach		12	15.3091	64.5	1.32167	3.63106	14648.9	51.25	15.3068	8.62424	37.2172	537.083	27.4364	4.26364	23.1727	16.2924	22.253	22.3076	9.40606	615	81	22	28.2123	204	115	139	139	14648.9	-10.1385	3.76277	-97.0627	-13.7364	-155.227	-12.8037
Spain	Spain	Sf-2	7328	Sant Feliu de Guíxols	41.7833	3.03333	Albert Kranz		12	15.3091	64.5	1.32167	3.63106	14648.9	51.25	15.3068	8.62424	37.2172	537.083	27.4364	4.26364	23.1727	16.2924	22.253	22.3076	9.40606	615	81	22	28.2123	204	115	139	139	NA	NA	NA	NA	NA	NA	NA
Spain	Spain	Sfb-6	9895	Sant Feliu de Buixalleu	41.78	2.57	Xavier Picó		12	14.1	80	1.21007	2.99267	14638.5	67.5	14.0995	9.84233	38.119	593.701	27.164	1.344	25.82	14.9067	21.7007	21.742	7.45933	810	94	37	22.5774	257	156	186	183	14638.5	11.4122	9.95389	-40.6577	-12.4485	57.0863	5.46937
Spain	Spain	Smt-1	9897	Santa Marta de Tormes	40.95	-5.63	Xavier Picó		8	11.48	40.375	0.9066	2.9575	16086	45.5	12.3672	11.2123	38.8723	634.201	26.38	-2.464	28.844	5.83	20.474	20.5807	5.14733	527	66	14	38.3676	186	63	69	178	16086	-26.6009	-14.6335	-0.662874	-9.3995	-254.478	49.8059
Spain	Spain	Som-0	9898	Somosierra	41.14	-3.58	Carlos Alonso-Blanco		6	12.8227	49.3333	0.861	3.04	20526	55.8333	7.46633	9.20133	34.8008	633.234	20.888	-5.552	26.44	4.248	15.91	15.91	0.751333	833	103	24	38.5576	286	97	97	252	20526	-13.2912	-11.4256	-1.92064	1.92467	74.3145	106.334
Spain	Spain	Tau-0	9899	Taull	42.54	0.84	Xavier Picó		6	10.6613	89.6667	0.831933	4.66267	19486.7	96.6667	6.17833	6.662	32.3398	530.34	17.22	-3.38	20.6	3.942	13.4973	13.4973	1.142	1181	125	66	17.6865	346	237	237	274	NA	NA	NA	NA	NA	NA	NA
Spain	Spain	Ts-1	6970	Tossa de Mar	42.54	0.84	Albert Kranz		6	10.6613	89.6667	0.831933	4.66267	19486.7	96.6667	6.17833	6.662	32.3398	530.34	17.22	-3.38	20.6	3.942	13.4973	13.4973	1.142	1181	125	66	17.6865	346	237	237	274	19486.7	41.525	5.47661	-104.756	7.1874	449.505	72.8787
Spain	Spain	Ts-5	6971	Tossa de Mar	41.7194	2.93056	Albert Kranz		12	15.1234	66.0833	1.29458	3.61094	14677.9	56.1667	15.1219	8.27604	37.4693	522.575	26.4813	4.39375	22.0875	16.1219	21.8698	21.9625	9.51562	674	86	25	26.757	220	125	150	157	14677.9	-5.05672	2.89337	-111.606	-12.9657	-91.0475	-2.16019
Spain	Spain	Urd-1	9901	Urdanta	42.27	-2.98	Carlos Alonso-Blanco		6	12.386	63.3333	0.924733	3.21	19108.5	57.6667	7.55633	8.00933	34.8111	560.475	19.48	-3.528	23.008	2.542	15.03	15.03	1.66533	778	90	35	27.2637	236	124	124	223	NA	NA	NA	NA	NA	NA	NA
Spain	Spain	Usa-0	9902	Usanos	40.71	-3.24	Carlos Alonso-Blanco		8	12.114	45	0.87995	2.5415	15841.1	33.125	13.1167	12.3013	39.0965	693.838	28.716	-2.748	31.464	8.99667	22.162	22.162	5.28267	389	51	10	38.2263	140	49	49	109	NA	NA	NA	NA	NA	NA	NA
Spain	Spain	Val-0	9903	Valgañon	42.31	-3.1	Carlos Alonso-Blanco		8	11.776	66	0.9244	3.0655	17217.2	53	8.9025	8.833	36.6697	563.055	21.112	-2.976	24.088	10.0427	16.2433	16.2433	2.66667	645	76	30	26.0656	196	107	107	181	17217.2	-8.05063	4.54492	-71.7223	-0.677498	-134.194	43.1213
Spain	Spain	Vas-0	9904	Valdesotos	40.95	-3.31	Carlos Alonso-Blanco		8	12.175	44.625	0.8851	2.652	16481.1	34.25	12.1605	11.4443	38.0615	675.473	27.172	-2.896	30.068	8.16267	20.8613	20.9873	4.56267	387	47	13	33.4934	129	56	58	102	NA	NA	NA	NA	NA	NA	NA
Spain	Spain	Vie-0	9950	Vielha	42.63	0.76	NA		5	9.984	93.6	0.77752	5.0984	19077	99	4.91233	5.342	28.0567	501.406	15.356	-3.684	19.04	2.87067	11.9507	11.9507	0.304667	1334	142	73	18.4552	394	256	256	316	19077	45.3827	7.96116	-133.653	11.8521	615.264	101.753
Sweden	Northern Europe	Ale-Stenar-41-1	991	Ales stenar	55.3833	14.05	Jon Ågren		7	12.2664	76.7143	1.16421	4.74429	14894.7	50.7143	7.84563	6.59792	28.2445	633.436	19.03	-4.33	23.36	8.7025	10.3692	15.9283	0.6225	628	70	36	22.815	204	120	147	156	14894.7	-5.09998	15.1831	-1.34495	8.93895	-140.029	-3.0763
Sweden	Northern Europe	Ale-Stenar-44-4	992	Ales stenar	55.3833	14.05	Jon Ågren		7	12.2664	76.7143	1.16421	4.74429	14894.7	50.7143	7.84563	6.59792	28.2445	633.436	19.03	-4.33	23.36	8.7025	10.3692	15.9283	0.6225	628	70	36	22.815	204	120	147	156	14894.7	-5.09998	15.1831	-1.34495	8.93895	-140.029	-3.0763
Sweden	Northern Europe	Ale-Stenar-56-14	997	Ales stenar	55.3833	14.05	Jon Ågren		7	12.2664	76.7143	1.16421	4.74429	14894.7	50.7143	7.84563	6.59792	28.2445	633.436	19.03	-4.33	23.36	8.7025	10.3692	15.9283	0.6225	628	70	36	22.815	204	120	147	156	14894.7	-5.09998	15.1831	-1.34495	8.93895	-140.029	-3.0763
Sweden	Northern Europe	Ale-Stenar-64-24	1002	Ales stenar	55.3833	14.05	Jon Ågren		7	12.2664	76.7143	1.16421	4.74429	14894.7	50.7143	7.84563	6.59792	28.2445	633.436	19.03	-4.33	23.36	8.7025	10.3692	15.9283	0.6225	628	70	36	22.815	204	120	147	156	14894.7	-5.09998	15.1831	-1.34495	8.93895	-140.029	-3.0763
Sweden	Northern Europe	App1-12	5830	Applerydvägen	56.3333	15.9667	Magnus Nordborg		6	12.7347	68.3333	1.18327	3.89067	14999.5	51.3333	7.23383	7.13567	29.9315	635.688	19.036	-4.804	23.84	7.81533	5.47667	15.522	0.121333	591	62	35	18.1625	175	113	156	147	14999.5	-8.44836	7.48853	0.925669	12.1439	-183.784	-15.7845
Sweden	Northern Europe	App1-14	5831	Applerydvägen	56.3333	15.9667	Magnus Nordborg		6	12.7347	68.3333	1.18327	3.89067	14999.5	51.3333	7.23383	7.13567	29.9315	635.688	19.036	-4.804	23.84	7.81533	5.47667	15.522	0.121333	591	62	35	18.1625	175	113	156	147	14999.5	-8.44836	7.48853	0.925669	12.1439	-183.784	-15.7845
Sweden	Northern Europe	App1-16	5832	Applerydvägen	56.3333	15.9667	Magnus Nordborg		6	12.7347	68.3333	1.18327	3.89067	14999.5	51.3333	7.23383	7.13567	29.9315	635.688	19.036	-4.804	23.84	7.81533	5.47667	15.522	0.121333	591	62	35	18.1625	175	113	156	147	14999.5	-8.44836	7.48853	0.925669	12.1439	-183.784	-15.7845
Sweden	Northern Europe	Bå1-2	8256	Båstad So	56.4	12.9	Magnus Nordborg		6	12.2053	85.1667	1.1454	4.278	14472.5	82	6.826	6.87067	28.6708	622.442	18.34	-5.624	23.964	3.988	5.41667	14.828	-0.413333	936	98	51	22.1297	282	172	253	231	14472.5	26.497	8.22176	-12.451	13.7457	202.091	6.39325
Sweden	Northern Europe	Bå5-1	8259	Båstad So	56.4	12.9	Magnus Nordborg		6	12.2053	85.1667	1.1454	4.278	14472.5	82	6.826	6.87067	28.6708	622.442	18.34	-5.624	23.964	3.988	5.41667	14.828	-0.413333	936	98	51	22.1297	282	172	253	231	14472.5	26.497	8.22176	-12.451	13.7457	202.091	6.39325
Sweden	Northern Europe	Böt 1	9339	Eksjö	57.7133	15.0689	Alison Anastasio		6	11.1267	72.5	1.02987	3.05067	14448	64.8333	5.24433	7.62733	28.2661	681.139	18.416	-8.568	26.984	12.9033	-0.0186667	13.9807	-2.688	677	77	35	23.5485	215	120	204	145	14448	5.39292	4.93551	46.6398	18.2089	-80.44	-45.7535
Sweden	Northern Europe	Brö1-6	8231	Brömsebro	56.3	16	Magnus Nordborg		7	11.82	71.8571	1.12074	4.13714	14909.3	48.5714	7.398	7.204	30.1524	637.756	19.02	-4.872	23.892	8.09067	5.6	15.6553	0.246	585	61	35	17.6303	172	113	155	145	14909.3	-9.26405	11.8654	2.99749	11.8542	-190.818	-16.7085
Sweden	Northern Europe	Brösarp-11-135	1061	Brösarp	55.7167	14.1333	Jon Ågren		7	12.0669	77.2857	1.13246	4.50914	14646.7	55.7143	7.69717	6.745	28.4407	625.042	19.164	-4.552	23.716	8.32	2.65267	15.7467	0.534667	669	69	39	18.7861	203	130	171	162	14646.7	-0.414671	13.3716	-9.53822	14.2994	-97.4263	-8.89004
Sweden	Northern Europe	Brösarp-15-138	1062	Brösarp	55.7167	14.1333	Jon Ågren		7	12.0669	77.2857	1.13246	4.50914	14646.7	55.7143	7.69717	6.745	28.4407	625.042	19.164	-4.552	23.716	8.32	2.65267	15.7467	0.534667	669	69	39	18.7861	203	130	171	162	14646.7	-0.414671	13.3716	-9.53822	14.2994	-97.4263	-8.89004
Sweden	Northern Europe	Brösarp-21-140	1063	Brösarp	55.7167	14.1333	Jon Ågren		7	12.0669	77.2857	1.13246	4.50914	14646.7	55.7143	7.69717	6.745	28.4407	625.042	19.164	-4.552	23.716	8.32	2.65267	15.7467	0.534667	669	69	39	18.7861	203	130	171	162	14646.7	-0.414671	13.3716	-9.53822	14.2994	-97.4263	-8.89004
Sweden	Northern Europe	Brösarp-34-145	1066	Brösarp	55.7167	14.1333	Jon Ågren		7	12.0669	77.2857	1.13246	4.50914	14646.7	55.7143	7.69717	6.745	28.4407	625.042	19.164	-4.552	23.716	8.32	2.65267	15.7467	0.534667	669	69	39	18.7861	203	130	171	162	14646.7	-0.414671	13.3716	-9.53822	14.2994	-97.4263	-8.89004
Sweden	Northern Europe	Dra3-1	8283	Dravla	55.76	14.12	Magnus Nordborg		7	11.752	78	1.10657	4.31657	14604.6	58.7143	7.36233	7.11	29.4972	627.85	19	-5.104	24.104	4.21933	2.342	15.4487	0.128	715	73	41	18.9962	218	139	182	177	14604.6	2.564	12.6158	-6.94748	14.7898	-45.5571	-1.92095
Sweden	Northern Europe	EkS2	9369	Eksjö	57.6781	14.9986	Alison Anastasio		6	11.818	70.3333	1.0506	2.99533	14409.2	63.1667	5.71667	7.94267	28.1575	711.097	19.5	-8.708	28.208	13.6453	0.342	14.8367	-2.59533	656	74	34	23.5514	207	115	199	140	14409.2	2.92964	3.77021	76.6327	17.0778	-104.455	-47.4932
Sweden	Northern Europe	Fjä1-1	8422	Fjällkinge	56.06	14.29	Magnus Nordborg		7	11.9886	76.1429	1.12274	3.91314	14565.4	51	7.47433	7.52467	30.1953	639.222	19.568	-5.352	24.92	14.8373	2.49533	15.6547	0.0426666	579	60	32	20.1773	174	105	168	126	14565.4	-5.11896	14.5162	4.87665	13.1911	-196.083	-40.5418
Sweden	Northern Europe	Fjä1-2	6019	Fjällkinge	56.06	14.29	Magnus Nordborg		7	11.9886	76.1429	1.12274	3.91314	14565.4	51	7.47433	7.52467	30.1953	639.222	19.568	-5.352	24.92	14.8373	2.49533	15.6547	0.0426666	579	60	32	20.1773	174	105	168	126	14565.4	-5.11896	14.5162	4.87665	13.1911	-196.083	-40.5418
Sweden	Northern Europe	Fjä1-5	6020	Fjällkinge	56.06	14.29	Magnus Nordborg		7	11.9886	76.1429	1.12274	3.91314	14565.4	51	7.47433	7.52467	30.1953	639.222	19.568	-5.352	24.92	14.8373	2.49533	15.6547	0.0426666	579	60	32	20.1773	174	105	168	126	14565.4	-5.11896	14.5162	4.87665	13.1911	-196.083	-40.5418
Sweden	Northern Europe	Fjä2-4	6021	Fjällkinge	56.06	14.29	Magnus Nordborg		7	11.9886	76.1429	1.12274	3.91314	14565.4	51	7.47433	7.52467	30.1953	639.222	19.568	-5.352	24.92	14.8373	2.49533	15.6547	0.0426666	579	60	32	20.1773	174	105	168	126	14565.4	-5.11896	14.5162	4.87665	13.1911	-196.083	-40.5418
Sweden	Northern Europe	Fly2-1	6023	Flyingeskolan	55.7509	13.3712	Magnus Nordborg		7	12.1949	78.2857	1.09817	3.12743	14466.4	58.4286	7.731	7.36067	29.8971	632.42	19.504	-5.116	24.62	8.37333	2.65667	15.7573	0.388	692	72	38	20.7409	211	128	183	165	14466.4	2.45709	12.9356	-2.18462	13.578	-70.8344	-13.7865
Sweden	Northern Europe	Fly2-2	6024	Flyingeskolan	55.7509	13.3712	Magnus Nordborg		7	12.1949	78.2857	1.09817	3.12743	14466.4	58.4286	7.731	7.36067	29.8971	632.42	19.504	-5.116	24.62	8.37333	2.65667	15.7573	0.388	692	72	38	20.7409	211	128	183	165	14466.4	2.45709	12.9356	-2.18462	13.578	-70.8344	-13.7865
Sweden	Northern Europe	FlyA 3	9380	Flyingeskolan	55.7488	13.3742	Alison Anastasio		7	12.352	78.1429	1.10931	3.13657	14510.7	56.4286	7.86933	7.28667	29.4959	636.639	19.668	-5.036	24.704	8.53533	2.76867	15.9547	0.474	665	69	36	20.7738	202	122	178	157	14510.7	0.624925	13.7301	2.05268	13.4625	-101.01	-18.3249
Sweden	Northern Europe	Gul1-2	8234	Gullabo	56.4606	15.8127	Magnus Nordborg		6	12.2533	69.3333	1.1328	2.99867	14798.8	55.5	6.64733	7.83333	30.6564	650.085	19.104	-6.448	25.552	6.98133	1.48	15.1307	-0.730667	637	66	37	18.3797	190	122	167	158	14798.8	-4.308	6.41915	15.3526	15.16	-132.611	-11.5727
Sweden	Northern Europe	Ham-1	9399	Hammar	55.4234	13.9905	Alison Anastasio		7	12.3062	76.5714	1.16957	4.68571	14777.6	52	7.87754	6.8558	28.9221	634.005	19.2	-4.50435	23.7043	8.65072	2.66957	15.9768	0.592029	637	71	36	22.8839	208	122	152	155	14777.6	-4.02738	14.4589	-0.593347	13.9523	-129.418	-6.54228
Sweden	Northern Europe	Hau-0	7164	Kopenhagen	55.675	12.5686	Albert Kranz		8	12.1729	76.625	1.09297	4.82708	12841.2	54.5	8.7474	5.9941	26.503	626.221	19.525	-3.09167	22.6167	9.47847	3.57361	16.6875	1.55347	622	67	32	18.7343	185	118	168	140	12841.2	-1.77807	13.3108	-8.25778	13.3854	-150.546	-26.4064
Sweden	Northern Europe	HolA-1-1	9404	Holmby	55.7491	13.399	Alison Anastasio		7	12.2703	78.1429	1.10874	3.04229	14496.1	56.8571	7.794	7.59133	30.11	635.251	19.896	-5.316	25.212	8.448	2.69867	15.8767	0.414	668	70	36	21.0872	204	122	179	157	14496.1	1.00218	13.53	0.66841	13.2056	-97.285	-19.0111
Sweden	Northern Europe	HolA-1-2	9405	Holmby	55.7491	13.399	Alison Anastasio		7	12.2703	78.1429	1.10874	3.04229	14496.1	56.8571	7.794	7.59133	30.11	635.251	19.896	-5.316	25.212	8.448	2.69867	15.8767	0.414	668	70	36	21.0872	204	122	179	157	14496.1	1.00218	13.53	0.66841	13.2056	-97.285	-19.0111
Sweden	Northern Europe	HolA-2-2	9407	Holmby	55.7491	13.399	Alison Anastasio		7	12.2703	78.1429	1.10874	3.04229	14496.1	56.8571	7.794	7.59133	30.11	635.251	19.896	-5.316	25.212	8.448	2.69867	15.8767	0.414	668	70	36	21.0872	204	122	179	157	14496.1	1.00218	13.53	0.66841	13.2056	-97.285	-19.0111
Sweden	Northern Europe	Hov1-10	6035	Hovdala	56.1	13.74	Magnus Nordborg		7	11.6526	79.5714	1.07171	2.71086	14442.4	62.2857	7.0905	7.74567	29.7544	648.578	19.532	-6.5	26.032	3.94667	5.93267	15.3473	-0.540667	771	79	44	20.1432	234	147	193	198	14442.4	6.45413	12.2847	13.6754	12.2218	16.5864	10.0565
Sweden	Northern Europe	Hov3-2	6036	Hovdala	56.1	13.74	Magnus Nordborg		7	11.6526	79.5714	1.07171	2.71086	14442.4	62.2857	7.0905	7.74567	29.7544	648.578	19.532	-6.5	26.032	3.94667	5.93267	15.3473	-0.540667	771	79	44	20.1432	234	147	193	198	14442.4	6.45413	12.2847	13.6754	12.2218	16.5864	10.0565
Sweden	Northern Europe	Hov3-5	6038	Hovdala	56.1	13.74	Magnus Nordborg		7	11.6526	79.5714	1.07171	2.71086	14442.4	62.2857	7.0905	7.74567	29.7544	648.578	19.532	-6.5	26.032	3.94667	5.93267	15.3473	-0.540667	771	79	44	20.1432	234	147	193	198	14442.4	6.45413	12.2847	13.6754	12.2218	16.5864	10.0565
Sweden	Northern Europe	Hov4-1	8306	Hovdala	56.1	13.74	Magnus Nordborg		7	11.6526	79.5714	1.07171	2.71086	14442.4	62.2857	7.0905	7.74567	29.7544	648.578	19.532	-6.5	26.032	3.94667	5.93267	15.3473	-0.540667	771	79	44	20.1432	234	147	193	198	14442.4	6.45413	12.2847	13.6754	12.2218	16.5864	10.0565
Sweden	Northern Europe	Hovdala-2	6039	Hovdala	56.1	13.74	Torbjorn Sall		7	11.6526	79.5714	1.07171	2.71086	14442.4	62.2857	7.0905	7.74567	29.7544	648.578	19.532	-6.5	26.032	3.94667	5.93267	15.3473	-0.540667	771	79	44	20.1432	234	147	193	198	14442.4	6.45413	12.2847	13.6754	12.2218	16.5864	10.0565
Sweden	Northern Europe	Hovdala-6	8307	Hovdala	56.1	13.74	Torbjorn Sall		7	11.6526	79.5714	1.07171	2.71086	14442.4	62.2857	7.0905	7.74567	29.7544	648.578	19.532	-6.5	26.032	3.94667	5.93267	15.3473	-0.540667	771	79	44	20.1432	234	147	193	198	14442.4	6.45413	12.2847	13.6754	12.2218	16.5864	10.0565
Sweden	Northern Europe	Kal-1	9408	Ullstorp	56.047	13.9519	Alison Anastasio		7	11.6423	79	1.08417	3.04571	14489	59	7.18717	7.54967	30.1312	633.885	19.284	-5.772	25.056	7.704	2.17267	15.3033	-0.199333	706	70	41	19.16	209	134	190	172	14489	3.2802	13.3138	-0.763332	14.3908	-56.341	-10.8934
Sweden	Northern Europe	Kävlinge-1	8237	Kävlinge	55.8	13.1	Torbjorn Sall		7	12.4303	78.4286	1.1324	3.69257	14564.7	54.5714	7.92833	6.70933	28.1385	639.117	19.28	-4.564	23.844	8.63467	2.78467	16.0033	0.485333	638	66	32	21.0322	194	115	173	145	NA	NA	NA	NA	NA	NA	NA
Sweden	Northern Europe	Kia-1	9409	Kiaby	56.0573	14.302	Alison Anastasio		7	12.036	76.4286	1.12194	4.008	14589.1	49.2857	7.53667	7.346	29.6401	638.082	19.556	-5.228	24.784	14.9153	2.53667	15.7013	0.138667	556	59	31	20.8626	169	100	162	119	14589.1	-6.50221	15.5641	3.75705	13.3288	-221.01	-43.8541
Sweden	Northern Europe	Kni-1	6040	Dalby	55.66	13.4	Magnus Nordborg		7	12.0989	79.1429	1.10234	3.35314	14510	58.5714	7.66233	7.06	29.0679	631.368	19.276	-5.012	24.288	8.36667	2.54	15.6933	0.352667	694	72	38	21.4734	213	127	185	165	14510	2.97893	13.6398	-3.22635	14.1473	-67.9324	-15.3046
Sweden	Northern Europe	Kulturen-1	8240	Lund-Kulturen	55.705	13.196	Torbjorn Sall		7	12.8303	78.5714	1.13006	3.75543	14552.6	52.1429	8.24267	6.51	27.0439	651.521	19.704	-4.368	24.072	8.87667	3.034	16.516	0.722	608	64	31	20.5054	185	111	163	139	NA	NA	NA	NA	NA	NA	NA
Sweden	Northern Europe	Lan-1	9421	Landön	55.9745	14.3997	Alison Anastasio		7	12.1554	75.5714	1.14223	4.65089	14725	45.5714	7.70234	6.94948	28.7466	633.205	19.4187	-4.75625	24.175	15.0427	2.72083	15.8417	0.41875	509	55	28	21.1658	156	91	148	108	14725	-10.1851	16.5491	-1.09456	13.4597	-273.059	-46.4634
Sweden	Northern Europe	Liarum	8241	Liarum	55.9473	13.821	Torbjorn Sall		7	11.244	80.2857	1.05983	3.12571	14466.1	63.7143	6.69883	7.49767	29.274	645.931	18.928	-6.684	25.612	3.614	5.52533	14.9093	-0.944667	791	82	46	19.8506	242	153	194	203	14466.1	8.0389	12.285	10.9958	13.3434	38.8341	14.5323
Sweden	Northern Europe	Lillö-1	8242	Lillö	56.1494	15.7884	Magnus Nordborg		7	12.1244	72.4286	1.13992	4.31765	15021.9	44	7.69142	6.14461	26.5055	638.839	18.8235	-4.35882	23.1824	8.57353	5.86863	15.8725	0.45098	534	59	30	22.5013	169	96	135	134	15021.9	-13.0364	14.4836	4.17959	12.9903	-244.382	-18.2065
Sweden	Northern Europe	Lis-1	8326	Hörvik	56.0328	14.775	Magnus Nordborg		7	11.9857	75.2857	1.13746	4.87619	14867.1	48.4286	7.75046	5.7287	25.8697	610.354	18.4	-3.74444	22.1444	8.45926	2.59444	15.6222	0.894444	565	60	33	20.4437	173	106	155	130	14867.1	-7.79416	14.9903	-24.1728	15.6348	-210.963	-30.4084
Sweden	Northern Europe	Lis-2	8222	Hörvik	56.0328	14.775	Magnus Nordborg		7	11.9857	75.2857	1.13746	4.87619	14867.1	48.4286	7.75046	5.7287	25.8697	610.354	18.4	-3.74444	22.1444	8.45926	2.59444	15.6222	0.894444	565	60	33	20.4437	173	106	155	130	14867.1	-7.79416	14.9903	-24.1728	15.6348	-210.963	-30.4084
Sweden	Northern Europe	Lis-3	6041	Hörvik	56.0328	14.775	Magnus Nordborg		7	11.9857	75.2857	1.13746	4.87619	14867.1	48.4286	7.75046	5.7287	25.8697	610.354	18.4	-3.74444	22.1444	8.45926	2.59444	15.6222	0.894444	565	60	33	20.4437	173	106	155	130	14867.1	-7.79416	14.9903	-24.1728	15.6348	-210.963	-30.4084
Sweden	Northern Europe	Lund	8335	Lund	55.71	13.2	Magnus Nordborg		7	12.652	78.8571	1.11954	3.74343	14535.9	54.1429	8.09283	6.45167	27.0351	647.473	19.44	-4.424	23.864	8.75467	2.91	16.3027	0.591333	641	66	34	20.6941	195	118	170	150	14535.9	-1.05894	15.4372	12.9101	14.2869	-128.279	-19.8455
Sweden	Northern Europe	Ömö1-7	6073	~Stora Rom	56.1481	15.8155	Magnus Nordborg		7	12.0341	72.8571	1.13923	4.31538	15046.7	44.1429	7.6641	5.8859	25.9115	632.517	18.5615	-4.15385	22.7154	8.58205	5.75769	15.7769	0.539744	537	60	30	22.4679	170	96	136	135	15046.7	-12.7132	14.7987	-2.12712	13.432	-240.861	-18.0459
Sweden	Northern Europe	Puk-1	9436	Pukavik	56.1633	14.6806	Alison Anastasio		7	12.05	74.7143	1.1319	4.69048	14671.6	52.1429	7.52917	7.22778	29.3812	642.517	19.5	-5.1	24.6	8.00556	2.49444	15.7833	0.0888889	607	64	35	20.2559	185	114	168	138	14671.6	-4.77067	12.7583	7.88074	14.067	-164.461	-29.7861
Sweden	Northern Europe	Puk-2	9437	Pukavik	56.1633	14.6806	Alison Anastasio		7	12.05	74.7143	1.1319	4.69048	14671.6	52.1429	7.52917	7.22778	29.3812	642.517	19.5	-5.1	24.6	8.00556	2.49444	15.7833	0.0888889	607	64	35	20.2559	185	114	168	138	14671.6	-4.77067	12.7583	7.88074	14.067	-164.461	-29.7861
Sweden	Northern Europe	Rev-1	8369	Revingeby	55.6942	13.4504	Magnus Nordborg		7	12.1943	78.1429	1.10971	3.16	14528.7	56.8571	7.73783	7.49967	29.8934	634.345	19.768	-5.32	25.088	8.39467	2.63933	15.828	0.386	668	70	36	21.3407	204	122	180	157	14528.7	1.00003	13.5373	-0.239236	13.4356	-97.0321	-19.7076
Sweden	Northern Europe	Rev-2	6076	Revingeby	55.6942	13.4504	Magnus Nordborg		7	12.1943	78.1429	1.10971	3.16	14528.7	56.8571	7.73783	7.49967	29.8934	634.345	19.768	-5.32	25.088	8.39467	2.63933	15.828	0.386	668	70	36	21.3407	204	122	180	157	14528.7	1.00003	13.5373	-0.239236	13.4356	-97.0321	-19.7076
Sweden	Northern Europe	Sparta-1	6085	Lund-Sparta Hotel	55.7097	13.2145	Magnus Nordborg		7	12.424	79	1.11394	3.61829	14516	55.8571	7.91167	6.62133	27.7647	641.086	19.252	-4.596	23.848	8.57867	2.75333	16.0313	0.470667	668	69	36	20.9119	203	123	175	160	14516	0.518701	14.7715	6.50164	14.3515	-98.1999	-13.8777
Sweden	Northern Europe	Ste-2	9453	Stenkyrka	57.8009	18.5162	Alison Anastasio		6	12.5319	69	1.18065	5.10797	15713	48.1667	6.91739	6.48768	26.9636	650.531	18.4087	-5.65217	24.0609	4.1971	8.92464	15.4123	-0.324638	569	61	28	25.1338	177	97	146	127	15713	-10.948	9.60125	15.5449	11.7804	-209.368	-27.4838
Sweden	Northern Europe	Ste-3	9454	Stenkyrka	57.8009	18.5162	Alison Anastasio		6	12.5319	69	1.18065	5.10797	15713	48.1667	6.91739	6.48768	26.9636	650.531	18.4087	-5.65217	24.0609	4.1971	8.92464	15.4123	-0.324638	569	61	28	25.1338	177	97	146	127	15713	-10.948	9.60125	15.5449	11.7804	-209.368	-27.4838
Sweden	Northern Europe	T1040	6094	Brågarp	55.6494	13.2147	Mattias Jakobsson		7	12.872	77.4286	1.12634	3.58	14567.4	50.7143	8.258	6.622	27.2286	653.926	19.832	-4.488	24.32	8.884	3.07867	16.5553	0.676	588	63	30	20.8545	180	107	159	133	14567.4	-4.75083	15.7463	19.3746	13.7655	-186.574	-29.398
Sweden	Northern Europe	T460	6106	Kävlinge	55.7931	13.1186	Mattias Jakobsson		7	12.4303	78.2857	1.1324	3.69257	14564.7	54.5714	7.92833	6.70933	28.1385	639.117	19.28	-4.564	23.844	8.63467	2.78467	16.0033	0.485333	638	66	32	21.0322	194	115	173	145	14564.7	-0.950834	14.7377	4.53018	14.1583	-131.623	-25.9005
Sweden	Northern Europe	T510	6109	Kävlinge	55.7931	13.1186	Mattias Jakobsson		7	12.4303	78.2857	1.1324	3.69257	14564.7	54.5714	7.92833	6.70933	28.1385	639.117	19.28	-4.564	23.844	8.63467	2.78467	16.0033	0.485333	638	66	32	21.0322	194	115	173	145	14564.7	-0.950834	14.7377	4.53018	14.1583	-131.623	-25.9005
Sweden	Northern Europe	T540	6112	Kävlinge	55.7931	13.1186	Mattias Jakobsson		7	12.4303	78.2857	1.1324	3.69257	14564.7	54.5714	7.92833	6.70933	28.1385	639.117	19.28	-4.564	23.844	8.63467	2.78467	16.0033	0.485333	638	66	32	21.0322	194	115	173	145	14564.7	-0.950834	14.7377	4.53018	14.1583	-131.623	-25.9005
Sweden	Northern Europe	T570	6114	Kävlinge	55.7931	13.1186	Mattias Jakobsson		7	12.4303	78.2857	1.1324	3.69257	14564.7	54.5714	7.92833	6.70933	28.1385	639.117	19.28	-4.564	23.844	8.63467	2.78467	16.0033	0.485333	638	66	32	21.0322	194	115	173	145	14564.7	-0.950834	14.7377	4.53018	14.1583	-131.623	-25.9005
Sweden	Northern Europe	T900	6142	Höör	55.9428	13.5558	Mattias Jakobsson		7	11.7429	79.7143	1.0756	2.81429	14445.7	63.1429	7.25267	7.50067	29.8119	638.157	19.344	-5.816	25.16	4.084	5.99467	15.408	-0.189333	778	81	46	19.6011	237	150	196	199	14445.7	7.2813	12.017	3.26215	12.081	25.2	9.29852
Sweden	Northern Europe	TDr-1	6188	Maglehem	55.7683	14.1386	Mattias Jakobsson		7	11.9783	78	1.12	4.50114	14627.4	56.1429	7.61967	6.89	28.9399	623.635	19.14	-4.668	23.808	8.18867	2.608	15.66	0.498	675	69	38	19.0491	204	129	174	164	14627.4	0.29409	13.8068	-10.9613	14.2043	-90.8797	-9.06369
Sweden	Northern Europe	TDr-16	6201	Maglehem	55.7683	14.1386	Mattias Jakobsson		7	11.9783	78	1.12	4.50114	14627.4	56.1429	7.61967	6.89	28.9399	623.635	19.14	-4.668	23.808	8.18867	2.608	15.66	0.498	675	69	38	19.0491	204	129	174	164	14627.4	0.29409	13.8068	-10.9613	14.2043	-90.8797	-9.06369
Sweden	Northern Europe	TDr-2	6189	Maglehem	55.7683	14.1386	Mattias Jakobsson		7	11.9783	78	1.12	4.50114	14627.4	56.1429	7.61967	6.89	28.9399	623.635	19.14	-4.668	23.808	8.18867	2.608	15.66	0.498	675	69	38	19.0491	204	129	174	164	14627.4	0.29409	13.8068	-10.9613	14.2043	-90.8797	-9.06369
Sweden	Northern Europe	TDr-4	6191	Maglehem	55.7683	14.1386	Mattias Jakobsson		7	11.9783	78	1.12	4.50114	14627.4	56.1429	7.61967	6.89	28.9399	623.635	19.14	-4.668	23.808	8.18867	2.608	15.66	0.498	675	69	38	19.0491	204	129	174	164	14627.4	0.29409	13.8068	-10.9613	14.2043	-90.8797	-9.06369
Sweden	Northern Europe	Ting-1	7354	Ulvsryd	56.5	14.9	Maarten Koornneef		6	12.1507	71.6667	1.10267	3.00533	14627	62.3333	6.46433	7.80267	29.2016	664.858	19.476	-7.244	26.72	13.9593	1.24267	15.0213	-1.226	686	73	39	20.6412	205	125	197	155	14627	2.82057	5.32562	30.4712	15.3537	-76.5595	-30.5077
Sweden	Northern Europe	Tomegap-2	6242	Lund	55.7	13.2	Mattias Jakobsson		7	12.8303	77.8571	1.13006	3.75543	14552.6	52.1429	8.24267	6.51	27.0439	651.521	19.704	-4.368	24.072	8.87667	3.034	16.516	0.722	608	64	31	20.5054	185	111	163	139	14552.6	-3.28878	15.4737	16.9708	13.9341	-164.977	-25.8822
Sweden	Northern Europe	Tur-4	9470	~Ormaryd	57.6511	14.8043	Alison Anastasio		6	11.2007	72.1667	1.03933	3.06	14471.2	65.5	5.33333	7.45933	27.9879	680.948	18.328	-8.324	26.652	12.9527	0.04	14.0533	-2.59267	695	77	37	21.7658	213	124	204	153	14471.2	5.83001	4.3312	46.4485	18.2563	-63.9639	-37.1983
Sweden	Northern Europe	TV-10	6258	Tobisvik	55.5796	14.3336	Mattias Jakobsson		7	12.3667	76.7143	1.17413	4.8746	14786.7	50	8.07222	6.02222	27.1271	616.387	18.6333	-3.56667	22.2	9.01482	2.8963	15.9222	1.06481	599	63	34	19.7549	186	115	152	142	14786.7	-5.72961	15.5165	-18.1557	14.5777	-174.366	-17.0433
Sweden	Northern Europe	TV-38	6284	Tobisvik	55.5796	14.3336	Mattias Jakobsson		7	12.3667	76.7143	1.17413	4.8746	14786.7	50	8.07222	6.02222	27.1271	616.387	18.6333	-3.56667	22.2	9.01482	2.8963	15.9222	1.06481	599	63	34	19.7549	186	115	152	142	14786.7	-5.72961	15.5165	-18.1557	14.5777	-174.366	-17.0433
Sweden	Northern Europe	Ull1-1	8426	Ullstorp	56.06	13.97	Magnus Nordborg		7	11.8177	77.4286	1.09423	3.08057	14517.9	58.1429	7.34267	7.71067	30.5107	636.563	19.56	-5.712	25.272	7.84667	2.304	15.4947	-0.058	686	68	40	18.7447	202	130	188	163	14517.9	1.79617	12.318	1.92165	13.8756	-78.8598	-17.4502
Sweden	Northern Europe	Ull2-5	6974	Ullstorp	56.0648	13.9707	Magnus Nordborg		7	11.8177	77.4286	1.09423	3.08057	14517.9	58.1429	7.34267	7.71067	30.5107	636.563	19.56	-5.712	25.272	7.84667	2.304	15.4947	-0.058	686	68	40	18.7447	202	130	188	163	14517.9	1.79617	12.318	1.92165	13.8756	-78.8598	-17.4502
Sweden	Northern Europe	Ull3-4	6413	Ullstorp	56.06	13.97	Magnus Nordborg		7	11.8177	77.4286	1.09423	3.08057	14517.9	58.1429	7.34267	7.71067	30.5107	636.563	19.56	-5.712	25.272	7.84667	2.304	15.4947	-0.058	686	68	40	18.7447	202	130	188	163	14517.9	1.79617	12.318	1.92165	13.8756	-78.8598	-17.4502
Sweden	Northern Europe	Vimmerby	8249	Vimmerby	57.7	15.8	Magnus Nordborg		6	12.3047	69.1667	1.0962	2.434	14631	61.1667	6.21867	8.79533	30.1955	709.139	20.48	-8.648	29.128	15.3693	0.814	15.3693	-2.04533	608	77	32	28.1851	209	100	209	121	14631	0.631396	3.62574	74.7665	14.8748	-146.572	-75.6228
Sweden	Northern Europe	Vinslöv	9057	Vinslöv	56.1	13.9167	Torbjorn Sall		7	11.9343	77.7143	1.09097	2.88571	14452.6	57.7143	7.37217	7.929	30.595	647.591	19.892	-6.024	25.916	7.84867	2.30867	15.646	-0.187333	683	69	40	19.1202	202	129	187	163	14452.6	1.55294	12.7569	12.9469	13.6721	-81.6234	-17.3287
Sweden	Northern Europe	Yst-1	9481	Ystad	55.4242	13.8484	Alison Anastasio		7	12.3929	76.7143	1.1715	4.65429	14744.7	52.8571	7.93958	6.59	27.9711	636.16	19.185	-4.375	23.56	8.755	2.735	16.0467	0.593333	634	69	36	21.8337	202	118	160	151	14744.7	-3.20013	14.1852	1.58388	14.252	-133.541	-14.4429
