# Supplementary material for: Polygenic adaptation of rosette growth in Arabidopsis thaliana
Source: PLoS Genet. 2021 Jan 25;17(1):e1008748. doi: 10.1371/journal.pgen.1008748 (PMC7861555; doi:10.1371/journal.pgen.1008748)
Supplement: S3 Table — Information of the usage of genotypes: Phenotype_analysis is 1, if the genotype was used for phenotype-related analysis (regional differentiation, Qst) and GWAS is 1, if the genotype was used in GWAS and following analyses (also GO enrichment & polygenic scores). Additionally data from other experiments that was used for correlations: DiamFieldM2: Diameter in mm in the field in Cologne, after 2 months; Hypocotyllength: length of hypocotyls in mm in HL conditions, 15 days after sowing; Biomass21d: Plant dry weight in g after 21 days after sowing in HL conditions; FT_10/FT_16: flowering time in 10/16°C from 1001 Genomes, 2016. (XLSX) [file pgen.1008748.s026.xlsx]

## Sheet: S3 - Genotypic means 
Table S3. Genotypic mean of each genotype after correction for positional effects. Information of the usage of genotypes: Phenotype_analysis is 1, if the genotype was used for phenotype-related analysis (regional differentiation, Qst) and GWAS is 1, if the genotype was used in GWAS and following analyses (also GO enrichment & polygenic scores). Additionally data from other experiments that was us…
Name	ID	Region	Country	Final_Size_HL	T50_HL	Slope_HL	Final_Size_LL	T50_LL	Slope_LL	GXE_Final_Size	GXE_t50	GXE_Slope	Phenotype_analysis	GWAS	DiamFieldM2	Hypocotyllength	Biomass21d	FT_10	FT_16	FT_HL	FT_LL
Ale-Stenar-41-1	991	Northern Europe	Sweden	8.67311	10.5321	5.71694	14.5374	34.5172	5.19633	-0.740911	0.474159	-1.63678	1	1	NA	NA	NA	110.5	106.75	NA	NA
Ale-Stenar-44-4	992	Northern Europe	Sweden	7.20234	11.8398	4.84777	13.7532	33.5521	5.59082	-0.0543377	-1.79863	-0.373125	0	1	NA	NA	NA	116	100	NA	NA
Ale-Stenar-56-14	997	Northern Europe	Sweden	6.63688	15.5743	4.06141	15.2798	32.4278	5.64171	2.03774	-6.6575	0.464115	0	1	14.375	5	0.0343	101.25	87.5	NA	81
Ale-Stenar-64-24	1002	Northern Europe	Sweden	7.66012	13.7759	3.75996	14.2653	37.2868	4.87613	-1.16109	-0.566906	0.904707	0	1	8.06983	10	0.0239	102.75	86.25	NA	NA
Brösarp-11-135	1061	Northern Europe	Sweden	7.12759	15.5622	4.90508	11.4213	35.4196	5.76779	-2.31153	-3.65352	-0.253474	1	1	9.499	7	0.0218	97.75	94.75	NA	NA
Brösarp-15-138	1062	Northern Europe	Sweden	5.86953	16.4978	3.74947	11.0332	31.6869	5.63541	-1.44154	-8.3219	0.769762	0	1	10.8553	4	0.0301	94	68.25	NA	88.5
Brösarp-21-140	1063	Northern Europe	Sweden	7.24598	13.9977	6.9735	13.1568	30.4641	5.52981	-0.694386	-7.04456	-2.55986	0	1	9.36917	3.5	0.0192	84	64.25	52.5	80.3333
Brösarp-34-145	1066	Northern Europe	Sweden	7.93665	11.0979	4.8583	14.8432	34.7177	4.92646	0.301295	0.108898	-1.04802	0	1	11.2757	4	0.0267	128	NA	NA	NA
App1-12	5830	Northern Europe	Sweden	6.01124	12.8023	4.00864	13.0435	33.7565	5.27016	0.427074	-2.55677	0.145342	1	1	7.17992	4	0.018	97.75	75.3333	NA	90
App1-14	5831	Northern Europe	Sweden	7.12017	11.1464	4.09158	14.2546	32.0606	5.00985	0.52925	-2.59672	-0.197906	0	1	15.9443	5	0.035	99.5	93	NA	NA
App1-16	5832	Northern Europe	Sweden	6.6689	18.1218	4.6897	13.9115	31.4479	5.58118	0.63739	-10.1848	-0.224698	0	1	15.4267	6	0.0347	88.5	87.3333	49	NA
Fjä1-2	6019	Northern Europe	Sweden	6.99097	12.2414	5.26707	13.0728	39.1568	5.94299	-0.523409	3.40451	-0.440257	0	1	13.7272	3	0.0193	103.5	NA	NA	NA
Fjä1-5	6020	Northern Europe	Sweden	6.69854	11.9965	3.79475	14.7354	40.6011	4.85061	1.43168	5.09371	-0.0603199	0	1	5.9415	4	0.052	94	87.25	NA	NA
Fjä2-4	6021	Northern Europe	Sweden	8.24959	13.2846	6.9123	13.9957	35.5413	5.68418	-0.859132	-1.25422	-2.3443	0	1	10.2033	4	0.0478	94.25	87	NA	NA
Fly2-1	6023	Northern Europe	Sweden	6.29776	13.4606	4.7825	13.1835	38.0945	5.57573	0.280575	1.12293	-0.322949	1	1	11.9618	3	0.033	93.75	89.25	NA	NA
Fly2-2	6024	Northern Europe	Sweden	6.02994	14.5923	3.89246	10.6322	34.1143	4.82487	-2.00294	-3.98892	-0.183766	0	1	9.81783	3	0.0225	106.75	116	NA	63
Hov1-10	6035	Northern Europe	Sweden	6.27191	17.705	5.85099	12.7316	38.0023	4.35306	-0.145508	-3.21363	-2.61411	1	1	9.72825	4	0.0201	83	73.75	NA	NA
Hov3-2	6036	Northern Europe	Sweden	7.6067	12.2025	5.71492	12.6397	32.2254	6.10375	-1.57225	-3.48795	-0.727349	0	1	10.9153	4	0.0396	94.25	86.3333	NA	NA
Hov3-5	6038	Northern Europe	Sweden	7.46419	13.986	4.77421	13.9667	33.5351	5.80884	-0.102739	-3.96182	-0.0815525	0	1	12.8	NA	NA	91.25	77.25	NA	NA
Hovdala-2	6039	Northern Europe	Sweden	6.38869	10.4585	3.9909	11.7739	30.5767	5.46243	-1.21996	-3.39275	0.355351	0	1	8.98967	7	0.0243	91	62	47.6667	77
Kni-1	6040	Northern Europe	Sweden	6.821	12.33	3.90217	11.478	34.1555	4.09077	-1.94816	-1.68542	-0.927586	1	1	7.60317	4	0.0385	93.25	82.5	NA	NA
Lis-3	6041	Northern Europe	Sweden	6.66514	14.5151	2.51463	14.1338	38.993	5.07992	0.863447	0.966977	1.44912	0	1	8.65133	6.5	0.025	78.75	51.5	48	84
Ömö1-7	6073	Northern Europe	Sweden	6.50668	14.6829	5.94108	13.374	29.9251	5.62219	0.262121	-8.26877	-1.43506	1	1	12.4125	5.5	0.0097	102.25	96.5	NA	NA
Rev-2	6076	Northern Europe	Sweden	7.24175	13.0261	6.41488	12.8777	35.4655	5.67476	-0.969263	-1.07157	-1.8563	0	1	10.927	6	0.0323	121.5	110.5	NA	NA
Sparta-1	6085	Northern Europe	Sweden	7.00148	12.2878	3.943	12.413	31.7278	5.24207	-1.19371	-4.07095	0.182891	1	1	9.78067	5	0.0499	124.25	128	NA	NA
T1040	6094	Northern Europe	Sweden	7.47374	12.5021	7.29329	13.8848	33.2986	5.91785	-0.194179	-2.71447	-2.49162	1	1	9.91717	10	0.0278	101.75	92.6667	NA	NA
T460	6106	Northern Europe	Sweden	8.10933	12.7435	3.92393	15.1318	37.9198	5.1039	0.417243	1.66534	0.0637925	1	1	6.35183	5.5	0.0211	102	94.75	NA	NA
T510	6109	Northern Europe	Sweden	7.66926	11.6723	4.17896	14.9592	34.6498	4.99465	0.684709	-0.533414	-0.300485	1	1	NA	NA	NA	100.75	99	NA	NA
T540	6112	Northern Europe	Sweden	8.1986	15.0657	5.18442	12.6169	32.4595	6.80389	-2.18686	-6.1171	0.503296	1	1	12.1883	6	0.0289	94.5	76.75	NA	NA
T570	6114	Northern Europe	Sweden	6.92623	13.1767	6.31055	14.6022	35.5558	5.24104	1.07077	-1.13187	-2.18569	1	1	10.3927	6	0.0223	97	92	NA	NA
T900	6142	Northern Europe	Sweden	7.17682	14.8965	3.23394	12.0753	35.4524	4.63511	-1.70675	-2.95502	0.284986	1	1	7.574	6	0.0215	98.5	107.5	NA	NA
TDr-1	6188	Northern Europe	Sweden	7.84321	14.6189	5.50782	14.6275	32.1856	5.98678	0.179083	-5.94422	-0.637221	1	1	11.3978	4	0.041	73.25	53.5	41.3333	61.3333
TDr-2	6189	Northern Europe	Sweden	7.06144	9.93573	4.12786	13.0917	30.6442	5.99668	-0.574961	-2.80249	0.752643	1	1	7.4645	4	0.0499	74	56.6667	45	73
TDr-4	6191	Northern Europe	Sweden	7.11372	14.1689	6.98466	11.5175	32.7388	7.44547	-2.20139	-4.941	-0.655367	1	1	8.837	6	0.0323	78.3333	58.5	50	84
TDr-16	6201	Northern Europe	Sweden	8.10557	10.8417	4.28677	12.1148	31.5166	6.62938	-2.59597	-2.83601	1.22643	1	1	NA	NA	NA	94.25	103	NA	NA
Tomegap-2	6242	Northern Europe	Sweden	9.3556	14.3935	6.59905	12.8894	31.9524	5.15713	-3.07138	-5.952	-2.5581	1	1	NA	NA	NA	83.6667	86.5	NA	NA
TV-10	6258	Northern Europe	Sweden	7.24497	15.0606	4.08621	11.3666	33.1573	5.49573	-2.48357	-5.41417	0.293337	1	1	NA	NA	NA	119.25	126.667	NA	NA
TV-38	6284	Northern Europe	Sweden	8.01683	16.227	5.46056	12.8387	31.9968	5.68498	-1.78333	-7.74114	-0.89176	0	1	NA	NA	NA	117.5	131.5	NA	NA
Ull3-4	6413	Northern Europe	Sweden	8.10259	13.356	3.31071	14.1191	34.3884	5.4502	-0.588738	-2.47848	1.02331	0	1	NA	NA	NA	104.25	95	NA	NA
LL-0	6933	Spain	Spain	5.88399	21.1772	5.63873	12.0508	39.5712	5.89487	-0.438387	-5.11696	-0.860036	1	1	8.71283	10	0.0154	63.75	54.5	52.3333	73
Se-0	6961	Spain	Spain	8.99259	12.294	5.03074	15.9689	37.1144	4.737	0.371142	1.30944	-1.40992	1	1	13.3887	14.5	0.0281	59	50.3333	53	72
Ts-1	6970	Spain	Spain	7.09575	22.2968	5.51716	15.0718	39.0767	5.29941	1.37082	-6.7311	-1.33393	1	1	12.0115	9.5	0.0318	62.5	50.25	49	66
Ts-5	6971	Spain	Spain	7.67938	18.342	7.05507	14.8271	38.6864	5.62858	0.542491	-3.16655	-2.54268	0	1	8.76983	6.5	0.0268	66.25	63.6667	NA	83
Ull2-5	6974	Northern Europe	Sweden	7.83299	15.7492	6.02031	12.6657	37.2084	5.44848	-1.77247	-2.05165	-1.68801	1	1	7.65617	4	0.0444	108.75	125.25	NA	NA
Bd-0	7013	Northern Europe	Germany	7.78424	15.0224	5.61971	13.5141	39.6417	4.72597	-0.875331	1.10837	-2.00992	1	1	12.4047	5	0.0365	63	38.75	37.6667	65.6667
Gie-0	7147	Western Europe	Germany	7.79379	12.0539	4.4449	13.3023	36.4508	5.26535	-1.09673	0.886002	-0.295721	1	1	12.2688	6	0.037	74.5	52.6667	45.6667	70.6667
Hau-0	7164	Northern Europe	Sweden	7.52712	16.5113	2.7811	12.2967	34.9255	5.83998	-1.8356	-5.09671	1.94271	1	1	NA	10	0.0395	69.75	59.25	NA	83.6667
Hh-0	7169	Northern Europe	Germany	8.54005	15.9974	4.26445	12.5517	30.5988	6.54735	-2.59357	-8.90952	1.16672	1	1	10.1877	7	0.0305	82.5	78.25	NA	NA
Np-0	7268	Northern Europe	Germany	8.19775	11.9909	6.67682	14.7647	35.6351	7.0202	-0.038257	0.133312	-0.772799	1	1	16.0738	4.5	0.0346	65.75	43.6667	39.3333	58.6667
Oy-0	7288	Northern Europe	Norway	7.0664	12.612	3.75195	12.3581	34.7214	5.88919	-1.3135	-1.40157	1.02106	1	1	10.6169	5	0.0222	82.5	70.25	49.3333	81
Pt-0	7305	Northern Europe	Germany	8.20366	12.4571	4.83162	14.4431	30.4546	6.29217	-0.365782	-5.51337	0.344375	1	1	13.689	6	0.0405	79.25	51.5	40	69
Sf-1	7327	Spain	Spain	10.3176	16.38	6.61816	16.3712	41.3105	5.31851	-0.551577	1.41958	-2.41583	1	1	11.9157	14	0.0566	64.5	53.5	53	73.3333
Sf-2	7328	Spain	Spain	9.12366	11.1234	5.45973	16.6177	34.5454	3.89499	0.888797	-0.0889478	-2.68091	0	1	11.7802	14	0.0413	56.25	51.3333	49	68.6667
Sp-0	7343	Northern Europe	Germany	7.58924	13.5513	4.58896	10.9057	32.5243	7.9228	-3.28877	-4.53788	2.21766	1	1	13.1107	6	0.0317	72	51.25	43.3333	68.3333
Ste-0	7346	Northern Europe	Germany	6.44369	10.5036	6.32086	13.8409	31.8203	5.52201	0.791989	-2.19424	-1.91503	1	1	10.5438	NA	NA	78.25	58.6667	52	78.3333
Ting-1	7354	Northern Europe	Sweden	7.06827	11.6104	5.43077	14.5703	34.8861	4.82331	0.896775	-0.235143	-1.72363	1	1	8.9465	6.5	0.0263	100.25	108.333	NA	NA
Lis-2	8222	Northern Europe	Sweden	7.51232	11.6641	2.87068	11.8219	31.9227	4.71114	-2.29566	-3.25239	0.724276	0	1	10.7118	6	0.0316	100	93.25	NA	NA
Brö1-6	8231	Northern Europe	Sweden	6.75115	11.6571	4.45617	14.4168	36.5818	5.25341	1.06048	1.41375	-0.318934	1	1	10.3173	7	0.0366	100.75	108.667	NA	NA
Gul1-2	8234	Northern Europe	Sweden	6.60721	14.3808	5.51734	14.142	36.4395	5.91426	0.929623	-1.45222	-0.719251	1	1	13.6568	6	0.0423	102.667	92.75	NA	NA
Kävlinge-1	8237	Northern Europe	Sweden	7.21394	14.7409	3.75483	14.7618	36.3905	5.87523	0.942607	-1.86131	1.00422	1	1	10.743	5	0.0151	97.25	98.75	NA	NA
Kulturen-1	8240	Northern Europe	Sweden	6.81019	14.1399	5.05018	12.6022	36.4094	5.50435	-0.813236	-1.24147	-0.662004	1	1	8.72717	3	0.0185	94.5	83	NA	NA
Liarum	8241	Northern Europe	Sweden	7.56906	9.79965	4.97345	14.1066	38.4461	5.10039	-0.0676841	5.13552	-0.989243	1	1	11.5113	5	0.0139	90.75	66.25	56	NA
Lillö-1	8242	Northern Europe	Sweden	7.74173	13.8831	4.89091	14.4837	38.996	4.5461	0.136779	1.60204	-1.46099	1	1	10.3747	3	0.0333	116.75	132	NA	NA
Vimmerby	8249	Northern Europe	Sweden	5.3101	12.3414	3.58659	9.7691	32.5472	5.98341	-2.1462	-3.30519	1.28064	1	1	12.915	6	0.0177	93.75	88	NA	NA
Bå1-2	8256	Northern Europe	Sweden	7.9912	12.0604	4.90145	13.282	34.7612	5.30709	-1.31439	-0.810151	-0.710538	1	1	12.6928	6	0.0298	73.25	45.25	38.6667	63.6667
Bå5-1	8259	Northern Europe	Sweden	6.63684	13.9942	3.65791	14.1845	33.0907	5.84764	0.942431	-4.41448	1.07355	0	1	10.4935	5	0.0281	88	65.5	51.5	87
Bla-1	8264	Spain	Spain	8.61109	13.1625	7.92183	14.8543	34.1938	6.42185	-0.362007	-2.47971	-2.61616	1	1	10.646	14.5	0.0161	65.5	63.5	56	74.6667
Dra3-1	8283	Northern Europe	Sweden	7.12665	13.9683	4.41603	14.8073	35.5497	4.92101	1.07548	-1.92953	-0.6112	1	1	NA	NA	NA	84.25	82.6667	NA	NA
Hov4-1	8306	Northern Europe	Sweden	6.96635	14.2808	2.99914	12.3979	37.781	4.46447	-1.17363	-0.0107259	0.349149	0	1	11.5675	4	0.0371	102.5	95	NA	NA
Hovdala-6	8307	Northern Europe	Sweden	7.9805	11.9141	4.1958	14.3406	32.7684	5.13941	-0.245158	-2.65663	-0.17257	0	1	13.6395	8	0.0255	79.25	64.25	55	74.3333
Lis-1	8326	Northern Europe	Sweden	7.89621	10.4174	5.27552	13.483	33.3996	5.47738	-1.01846	-0.528778	-0.914317	1	1	13.851	7	0.0209	86.75	58	53.3333	84
Lund	8335	Northern Europe	Sweden	6.02535	14.8754	4.27168	12.498	39.5898	5.45262	-0.13256	1.20356	0.0647629	1	1	10.6187	3	0.0295	100	92.25	NA	NA
Rev-1	8369	Northern Europe	Sweden	5.58412	29.5778	3.92117	9.92825	32.5537	5.82303	-2.26108	-20.535	0.785675	1	1	10.6492	3	0.0154	98	94.6667	NA	NA
Fjä1-1	8422	Northern Europe	Sweden	7.63288	12.4772	4.12454	13.1814	30.3687	5.27305	-1.05669	-5.61945	0.0323366	1	1	10.2582	2	0.0331	116.75	116.25	NA	NA
Ull1-1	8426	Northern Europe	Sweden	9.44928	14.2725	3.49152	16.693	35.5497	5.35026	0.638554	-2.23373	0.742563	1	1	9.5795	6	0.0348	62.75	40.25	33.3333	49.6667
Vinslöv	9057	Northern Europe	Sweden	7.18398	14.3706	4.76557	11.9157	30.8578	4.52701	-1.87348	-7.02371	-1.35474	1	1	9.71867	6	0.0235	87.5	67.5	51	81.6667
Böt1	9339	Northern Europe	Sweden	8.05369	13.8543	3.2738	12.8537	35.5295	4.74381	-1.80517	-1.83581	0.35383	1	1	9.88333	7	0.0279	104.5	116.5	NA	NA
EkS2	9369	Northern Europe	Sweden	6.18778	14.0863	3.5325	12.5447	34.2843	5.30213	-0.248324	-3.31296	0.653453	1	1	14.3669	4	0.0406	81.75	71.25	NA	NA
FlyA3	9380	Northern Europe	Sweden	6.94086	17.9301	3.00058	10.915	34.7292	5.25326	-2.63107	-6.71182	1.1365	1	1	11.9633	4.5	0.0172	101	98.25	NA	NA
Ham-1	9399	Northern Europe	Sweden	8.0765	14.6613	4.11989	13.9051	37.2123	6.84756	-0.776646	-0.959952	1.6115	1	1	9.2465	8	0.0239	97	91	NA	NA
HolA-1-1	9404	Northern Europe	Sweden	7.26998	15.2758	6.24733	13.3062	30.7067	6.28045	-0.568976	-8.08007	-1.08305	1	1	14.2658	5	0.0226	95	78.75	NA	NA
HolA-1-2	9405	Northern Europe	Sweden	6.84781	15.2189	5.32164	11.2644	36.478	5.20535	-2.18862	-2.25189	-1.23247	0	1	14.2812	4	0.014	103.5	95.5	NA	NA
HolA-2-2	9407	Northern Europe	Sweden	8.19669	14.6094	3.97858	14.6098	29.8168	5.20886	-0.192042	-8.30357	0.114105	0	1	9.25217	5	0.028	91.75	75	NA	NA
Kal-1	9408	Northern Europe	Sweden	7.23712	9.34451	4.21018	13.2004	36.153	4.63862	-0.641901	3.29752	-0.68774	1	1	7.16483	4	0.035	108.25	124	NA	NA
Kia-1	9409	Northern Europe	Sweden	6.59731	14.1625	3.55877	9.99983	30.9127	5.22147	-3.20268	-6.76073	0.54653	1	1	9.38217	6	0.0248	108.25	119.25	NA	NA
Lan-1	9421	Northern Europe	Sweden	6.0208	14.3351	6.49734	12.3787	40.1696	5.31408	-0.247325	2.32356	-2.29944	1	1	9.93267	5	0.0247	107	103	NA	NA
Puk-1	9436	Northern Europe	Sweden	7.96005	17.2754	3.51761	13.4286	32.3662	6.22934	-1.13661	-8.42014	1.59555	1	1	15.903	5.5	0.0398	89	77.5	NA	NA
Puk-2	9437	Northern Europe	Sweden	8.84739	17.6596	2.97504	13.4636	36.2387	5.27127	-1.98898	-4.93183	1.18005	0	1	NA	NA	NA	91.75	90	NA	NA
Ste-2	9453	Northern Europe	Sweden	8.51068	12.1557	3.64941	11.8555	30.9979	7.00091	-3.26039	-4.66874	2.23532	1	1	12.1603	8	0.0173	106.5	129.5	NA	NA
Ste-3	9454	Northern Europe	Sweden	8.47154	12.8156	4.22897	14.8134	34.9485	5.3814	-0.263371	-1.37801	0.0362522	0	1	15.9838	10	0.0256	101.25	138	NA	NA
Tur-4	9470	Northern Europe	Sweden	8.18663	13.9502	3.19244	13.7692	30.3624	5.93679	-1.02266	-7.09867	1.62818	1	1	9.75233	5	0.0142	102.667	90.5	NA	NA
Yst-1	9481	Northern Europe	Sweden	6.88269	13.3907	2.83481	14.8615	36.5364	4.41757	1.3736	-0.365226	0.466587	1	1	NA	NA	NA	110.5	121	NA	NA
IP-Alo-0	9506	Spain	Spain	8.33433	18.3838	3.70767	NA	NA	NA	NA	NA	NA	1	1	13.8615	7	0.0352	77.75	69	52.6667	NA
IP-All-0	9517	Spain	Spain	8.96754	17.6841	2.71047	12.3371	33.4856	2.94009	-3.23567	-7.70943	-0.886552	1	1	14.8253	11	0.0245	64	35.75	34.6667	48.3333
IP-Ara-4	9520	Spain	Spain	8.13687	13.3686	3.92695	16.5273	42.1002	4.56426	1.78518	5.22063	-0.478865	1	1	NA	NA	NA	113.5	120.5	NA	NA
IP-Bar-1	9521	Spain	Spain	10.008	12.8739	4.5841	15.1338	37.3797	5.56939	-1.47937	0.994806	-0.130885	1	1	12.1768	4.5	0.0251	69.75	68	NA	NA
IP-Ber-0	9524	Spain	Spain	9.40546	12.1104	4.90366	15.4282	38.5019	5.08761	-0.582488	2.88057	-0.932227	1	1	14.3732	6.5	0.0306	97.25	99.6667	NA	NA
IP-Bis-0	9525	Spain	Spain	8.55669	13.3993	4.048	12.574	30.0737	6.65033	-2.58785	-6.83648	1.48615	1	1	12.2802	7	0.0344	91.75	81.25	NA	NA
IP-Cab-3	9526	Spain	Spain	9.34161	17.3989	4.47843	13.0935	33.6983	5.20503	-2.85334	-7.21148	-0.389577	1	1	8.54483	9	0.0258	65	56.3333	52	72
IP-Cad-0	9527	Spain	Spain	8.50851	16.7495	5.28274	12.7452	38.6803	5.80873	-2.36856	-1.5802	-0.590189	1	1	NA	NA	NA	86.25	76.5	NA	NA
IP-Cal-0	9528	Spain	Spain	7.48409	15.7023	6.50726	11.3491	39.7186	5.48453	-2.74022	0.505401	-2.1389	1	1	15.9497	9	0.0181	105.333	89.5	NA	NA
IP-Cdc-3	9531	Spain	Spain	8.5404	13.4904	4.7275	15.3252	35.1901	5.65996	0.179607	-1.81121	-0.183717	1	1	12.9335	7	0.0096	91	92	NA	NA
IP-Cdo-0	9532	Spain	Spain	8.22491	15.0719	3.93256	16.5931	36.9858	5.11955	1.76295	-1.59703	0.0708174	1	1	12.712	7.5	0.0186	106	108.667	NA	NA
IP-Cmo-3	9534	Spain	Spain	7.42709	15.7041	6.30949	15.8859	39.7529	4.51428	1.85364	0.53794	-2.91139	1	1	NA	NA	NA	69.75	65.6667	52.5	69
IP-Coc-1	9535	Spain	Spain	8.21957	13.3756	6.36823	15.5137	35.466	5.62026	0.688951	-1.42049	-1.86415	1	1	10.306	10	0.0127	93.5	89	NA	NA
IP-Deh-1	9539	Spain	Spain	7.3532	16.9932	7.21379	13.6987	35.0364	5.0208	-0.259682	-5.46771	-3.30916	1	1	12.3852	7	0.0328	78.5	91.25	54.6667	NA
IP-Elb-0	9540	Spain	Spain	8.88003	17.7774	4.42847	15.8634	35.3401	4.02506	0.378128	-5.9483	-1.51959	1	1	8.949	9.5	0.0221	75.25	88.25	NA	NA
IP-Hom-4	9546	Spain	Spain	8.05017	12.8877	4.44338	13.2768	38.2262	6.38961	-1.37853	1.82762	0.830054	1	1	NA	NA	NA	148.5	NA	NA	NA
IP-Hor-0	9547	Spain	Spain	7.32447	11.9791	4.75195	14.1436	34.3231	5.8149	0.213878	-1.16698	-0.0532313	1	1	11.3447	8	0.0204	79.25	70	NA	84
IP-Hoy-0	9548	Spain	Spain	8.60262	14.908	3.91893	14.0034	38.8162	4.58411	-1.20444	0.397323	-0.450998	1	1	NA	NA	NA	128	NA	NA	81
IP-Jim-1	9551	Spain	Spain	6.6088	12.1342	4.24467	15.0966	34.9831	5.01029	1.88256	-0.662035	-0.35055	1	1	8.26267	4.5	0.0305	102	123	NA	NA
IP-Lab-7	9552	Spain	Spain	7.17771	20.1067	3.49117	14.7568	33.136	5.56069	0.9739	-10.4816	0.953338	1	1	NA	NA	NA	128.75	NA	NA	NA
IP-Ldd-0	9553	Spain	Spain	6.43179	15.2395	4.8728	13.2515	34.6363	6.01616	0.21449	-4.11408	0.0271876	1	1	NA	NA	NA	100.75	106	NA	NA
IP-Men-2	9556	Spain	Spain	5.32976	23.3372	6.56229	12.9833	38.3574	3.98289	1.04837	-8.49072	-3.69557	1	1	10.7438	12	0.0126	76.25	65	52	90
IP-Moa-0	9557	Spain	Spain	7.56024	13.9295	2.97807	11.9575	31.9966	6.82117	-2.20793	-5.44383	2.72692	1	1	10.1403	6	0.0305	107.25	112	NA	NA
IP-Moc-11	9558	Spain	Spain	7.21379	16.5427	5.77783	14.2134	36.7075	5.8628	0.394427	-3.34613	-1.03121	1	1	9.8845	7.5	0.0204	96.5	114.667	NA	NA
IP-Mun-0	9561	Spain	Spain	8.66234	13.6181	3.37125	13.0956	32.4425	5.08115	-2.17198	-4.6865	0.593719	1	1	10.3977	9	0.0131	101	92	NA	NA
IP-Mur-0	9562	Spain	Spain	7.26263	11.5288	4.29449	12.2844	32.2909	5.58575	-1.58344	-2.74883	0.175079	1	1	13.2757	7	0.036	93.25	83.5	NA	NA
IP-Nog-17	9564	Spain	Spain	7.43493	15.5045	2.72205	12.8452	32.154	5.80412	-1.19493	-6.86139	1.96589	1	1	10.3447	4	0.0261	122.25	NA	NA	NA
IP-Orb-10	9565	Spain	Spain	10.2187	14.053	4.5229	12.6918	32.3834	4.53221	-4.13213	-5.18052	-1.10686	1	1	10.9167	11.5	0.0255	74.5	72.3333	NA	NA
IP-Pal-0	9567	Spain	Spain	9.33332	12.5417	3.62806	12.9742	33.3076	5.39503	-2.96436	-2.74502	0.65079	1	1	14.9037	6	0.0298	113	103.5	NA	NA
IP-Pan-0	9568	Spain	Spain	10.361	9.62773	4.31993	14.653	33.1701	5.26853	-2.31314	0.0314731	-0.167581	1	1	13.5327	10	0.0258	103.75	109.5	NA	NA
IP-Pds-1	9569	Spain	Spain	8.84794	13.4899	5.50426	13.2334	31.5517	5.67661	-2.21975	-5.44917	-0.943822	1	1	12.7237	5	0.0274	99	96.5	NA	NA
IP-Rds-0	9573	Spain	Spain	7.31671	19.0769	5.57913	13.7417	34.005	6.40489	-0.18022	-8.58282	-0.290422	1	1	11.2788	6	0.0301	70.25	60	52	79
IP-Ria-0	9577	Spain	Spain	9.9268	15.5203	5.51299	17.1412	31.602	5.1927	0.609188	-7.42922	-1.43647	1	1	13.8767	5	0.0362	99.5	123.5	NA	NA
IP-Sac-0	9578	Spain	Spain	7.60641	14.3805	3.89446	13.3746	36.678	5.65777	-0.836981	-1.21337	0.647139	1	1	10.9885	4	0.0231	75.25	59.25	45	67.5
IP-Scm-0	9580	Spain	Spain	8.12006	16.6905	3.31977	15.2373	34.1571	5.42579	0.512045	-6.04432	0.989839	1	0	12.3355	10.5	0.0204	78.25	71	52	82.6667
IP-Sdv-3	9581	Spain	Spain	8.79041	13.0076	7.72866	10.6499	33.2896	5.13739	-4.74572	-3.22894	-3.70745	1	1	NA	NA	NA	111	118.5	NA	NA
IP-Ses-0	9582	Spain	Spain	8.60859	11.3472	5.5444	13.8412	36.1742	5.50197	-1.37261	1.31608	-1.15861	1	1	NA	NA	NA	95.75	93.75	56	NA
IP-Stp-0	9584	Spain	Spain	8.96324	15.293	5.51436	16.6211	36.6348	5.61725	1.05261	-2.16911	-1.01329	1	1	14.3447	12	0.03	88.5	85.5	NA	NA
IP-Svi-0	9585	Spain	Spain	10.2948	17.4945	3.402	8.89154	32.2294	4.30394	-8.00849	-8.7761	-0.214229	1	1	11.731	8	0.0375	52.25	32	31	45
IP-Tam-0	9586	Spain	Spain	8.48962	11.6295	5.38862	14.1882	37.1307	5.69838	-0.906664	1.99031	-0.806409	1	1	8.92625	7	0.0246	97.5	NA	NA	NA
IP-Tdc-0	9587	Spain	Spain	8.18728	15.8709	3.24588	14.8293	37.8876	5.40063	0.0367868	-1.49421	1.03857	1	1	13.0643	7.5	0.0258	101	101.75	NA	NA
IP-Tol-7	9588	Spain	Spain	7.3483	16.0192	3.8034	14.523	35.5097	5.11728	0.569461	-4.02039	0.197706	1	1	NA	NA	NA	85	79.3333	NA	NA
IP-Tor-1	9589	Spain	Spain	9.20063	8.45894	4.83861	16.5781	36.2218	4.84144	0.772273	4.25191	-1.11335	1	1	13.4095	9	0.0265	85.75	77.3333	NA	NA
IP-Vad-0	9591	Spain	Spain	9.09353	16.7139	6.00809	14.892	34.072	5.36438	-0.806687	-6.15285	-1.75989	1	1	11.8287	13.5	0.0326	67	46	50.5	70.6667
IP-Vae-2	9592	Spain	Spain	7.93024	14.8986	5.92828	13.9694	32.9894	6.2427	-0.566056	-5.42013	-0.801759	1	1	13.7422	8	0.0306	95	100	NA	NA
IP-Vaz-0	9593	Spain	Spain	7.75064	12.5573	7.05761	16.7676	34.7044	5.77303	2.41173	-1.36383	-2.40076	1	1	15.701	10	0.0332	109.5	109	NA	NA
IP-Vdm-0	9594	Spain	Spain	7.70504	12.3167	6.88007	15.7124	35.3325	4.49424	1.40217	-0.495164	-3.50201	1	1	15.1835	6	0.0404	95	110.667	NA	NA
IP-Vdt-0	9595	Spain	Spain	8.7378	16.1939	3.35631	15.2422	36.8187	4.67352	-0.100793	-2.88613	0.201032	1	1	12.9427	11	0.0222	80.5	66.75	NA	NA
IP-Ver-5	9596	Spain	Spain	8.25017	13.1406	5.51083	14.2768	34.5401	5.32474	-0.57861	-2.11143	-1.30227	1	1	13.2291	5.5	0.0203	73	61	41.5	77
IP-Vig-1	9597	Spain	Spain	8.50218	11.9322	4.56717	15.2503	34.7096	4.69018	0.142864	-0.73358	-0.993172	1	1	14.0617	8.5	0.0304	69.75	60.6667	37.6667	84
IP-Vin-0	9599	Spain	Spain	7.8729	16.6784	5.29362	14.0985	37.6353	6.22069	-0.37957	-2.55403	-0.189104	1	1	16.478	4	0.0166	84.75	90.25	NA	NA
IP-Voz-0	9601	Spain	Spain	7.81513	19.0523	3.92947	14.4455	35.6	5.1167	0.025132	-6.96316	0.0710517	1	1	10.2368	10	0.0361	97	77	NA	NA
IP-Vpa-1	9602	Spain	Spain	8.84347	16.9224	5.02495	16.4529	36.7525	4.82174	1.00419	-3.68086	-1.31939	1	1	9.35633	10	0.0194	77.25	75.3333	NA	NA
Amu-0	9819	Spain	Spain	8.78099	16.5106	3.73939	15.0393	37.9725	6.0792	-0.346912	-2.04906	1.22363	1	1	NA	NA	NA	98	98.5	NA	NA
Are-0	9820	Spain	Spain	9.45817	18.3846	3.37642	12.2513	41.7349	6.27665	-3.8121	-0.160685	1.78406	1	0	11.6963	10	0.0336	61.75	55.75	44	NA
Aru-0	9821	Spain	Spain	8.88223	16.9348	8.24292	15.2476	36.6991	5.89268	-0.23979	-3.74667	-3.46642	1	1	14.5694	6	0.047	79.5	72.25	NA	NA
Aul-0	9822	Spain	Spain	6.66796	16.1192	5.43672	14.1987	36.7879	5.08683	0.925583	-2.84222	-1.46606	1	1	9.605	11.5	0.0203	82	62.3333	NA	90
Bes-5	9824	Spain	Spain	7.53387	12.5497	4.3163	13.5081	34.5682	5.63708	-0.630928	-1.49236	0.204596	1	1	NA	NA	NA	115.5	143	NA	NA
Boa-0	9825	Spain	Spain	8.95698	19.0508	5.48501	13.5015	37.3583	5.93152	-2.06068	-5.20346	-0.66967	1	1	11.9242	9	0.0258	68.5	63.5	53.6667	85.5
Bor-0	9826	Spain	Spain	9.7099	14.8508	6.59123	15.6636	32.6088	6.09085	-0.651487	-5.75296	-1.61656	1	1	11.6052	6	0.0243	77	73	47.6667	84
Bur-0	9829	Spain	Spain	6.59305	15.1866	6.3864	12.2359	35.3311	6.00274	-0.962402	-3.36636	-1.49983	1	1	NA	NA	NA	83.25	83	NA	NA
Cha-0	9833	Spain	Spain	8.25404	15.0745	7.19214	15.3494	39.3133	5.13937	0.490149	0.727949	-3.16895	1	1	NA	8	0.0176	75.75	65.6667	NA	84
Cho-0	9834	Spain	Spain	9.60717	15.3748	2.10585	18.0882	40.7579	3.99641	1.87577	1.87215	0.774383	1	1	15.7392	11	0.0267	75	63.75	NA	NA
Cir-0	9835	Spain	Spain	8.13072	16.0136	3.79761	16.4141	37.6311	4.03929	1.67821	-1.89343	-0.874505	1	1	8.54083	6	0.0159	81.75	69.75	55	85
Cod-0	9836	Spain	Spain	7.4083	16.5476	5.27015	14.552	37.3458	4.92735	0.538514	-2.71273	-1.45898	1	1	10.566	3	0.0182	109.5	128.5	NA	NA
Cot-0	9838	Spain	Spain	8.64063	15.1096	5.78943	13.3057	32.2669	5.09849	-1.94015	-6.35357	-1.80712	1	1	14.1825	6	0.0302	73.5	67	47	65.3333
Coy-0	9839	Spain	Spain	8.67017	14.0213	3.99489	14.5817	37.593	6.27872	-0.693673	0.060795	1.16765	1	1	NA	NA	NA	102.75	115	NA	NA
Dar-0	9840	Spain	Spain	7.33279	13.8992	3.81752	9.10254	33.2217	5.86789	-4.83546	-4.18844	0.934196	1	1	NA	NA	NA	100.5	120.5	NA	NA
Ees-0	9841	Spain	Spain	10.7369	13.988	3.39205	16.2185	37.6326	4.5658	-1.1236	0.133648	0.057569	1	1	15.7072	9	0.0284	77.75	68	NA	NA
Elp-0	9843	Spain	Spain	8.9754	17.0067	4.04626	15.4599	40.5398	4.00662	-0.120684	0.0221575	-1.15581	1	1	11.9675	11	0.0279	62.75	58.6667	52	81.5
Esn-2	9844	Spain	Spain	8.5455	15.584	5.20343	13.8457	33.9808	6.18935	-1.30504	-5.11407	-0.130257	1	1	12.8123	7	0.047	89.25	84.25	NA	NA
Evs-0	9845	Spain	Spain	9.84012	13.2985	5.48798	18.7867	40.2162	4.48472	2.34142	3.40685	-2.11944	1	1	10.2301	16	0.0359	77.5	65	NA	84
Ezc-2	9846	Spain	Spain	10.1544	13.458	3.63462	15.3921	30.0454	6.41436	-1.36748	-6.92352	1.66356	1	1	8.19967	9	0.0347	116	119.667	NA	NA
Glo-1	9848	Spain	Spain	7.39072	17.4885	5.26206	NA	NA	NA	NA	NA	NA	1	1	NA	NA	NA	85.75	98	NA	NA
Gud-3	9849	Spain	Spain	6.53519	12.3509	4.12765	13.0857	36.1791	5.67192	-0.0546883	0.317289	0.42809	1	1	NA	NA	NA	99	99.6667	NA	NA
Hec-0	9850	Spain	Spain	8.22271	13.9993	4.62266	14.8308	37.5641	5.26266	0.00288061	0.0538264	-0.476177	1	1	NA	NA	NA	95.5	83	NA	NA
Hue-3	9851	Spain	Spain	8.0878	11.4153	3.15385	12.2079	37.2328	5.43456	-2.4851	2.30657	1.16453	1	1	15.1845	10	0.0506	119.5	144	NA	NA
Ini-0	9852	Spain	Spain	8.54402	17.0121	5.19374	13.1949	33.8727	5.23318	-1.95435	-6.65034	-1.07675	1	1	13.3383	14	0.0324	76.25	67.3333	53	85.5
Lam-0	9855	Spain	Spain	5.97988	17.5736	5.70673	13.6382	34.3941	4.97804	1.05306	-6.69044	-1.84486	1	1	11.8662	NA	NA	73	61.6667	50.5	90
Lch-0	9856	Spain	Spain	7.94787	15.8887	5.73843	13.6131	38.9242	4.28379	-0.939925	-0.475531	-2.57081	1	1	11.181	16	0.0335	75.25	63.5	50.5	87
Leg-0	9857	Spain	Spain	8.49513	15.0514	3.99763	15.726	37.0621	5.73625	0.625691	-1.50026	0.622438	1	1	10.2213	NA	NA	65.75	66.5	57.5	NA
Loz-0	9858	Spain	Spain	7.97979	14.2333	4.38028	13.2848	32.7166	5.8094	-1.30023	-5.02765	0.312945	1	1	6.17167	NA	NA	120.75	123.5	NA	NA
Lro-0	9859	Spain	Spain	5.54343	17.4516	2.25121	9.82985	32.8369	6.33959	-2.31879	-8.12564	2.9722	1	1	NA	11.5	0.0248	76.25	83	52	NA
Lum-0	9860	Spain	Spain	8.87054	10.4267	5.79554	14.9595	31.9488	6.70151	-0.516194	-1.98889	-0.210211	1	1	12.5262	10	0.0327	80.75	64.3333	53	NA
Mac-0	9861	Spain	Spain	8.27317	16.123	3.63736	16.2239	35.9426	4.27019	1.34554	-3.69126	-0.483349	1	1	14.7452	10	0.0313	107.5	114.5	NA	NA
Mat-0	9864	Spain	Spain	7.23512	15.0234	5.75102	14.4807	40.009	4.25436	0.640379	1.47466	-2.61284	1	1	14.2822	12.5	0.0259	63.25	57.25	49.5	77
Mie-1	9867	Spain	Spain	8.30915	10.5515	5.01679	15.8137	35.478	4.50849	0.899372	1.41556	-1.62448	1	1	11.475	13	0.0184	101.75	101.667	NA	NA
Moe-0	9868	Spain	Spain	7.63246	15.1422	6.28056	13.7824	32.3894	6.62693	-0.455215	-6.26371	-0.769816	1	1	11.0917	6	0.0241	70.25	68.6667	54	87
Moz-0	9870	Spain	Spain	7.29102	15.3043	3.32457	14.1691	41.3016	5.68353	0.27283	2.48634	1.24279	1	1	NA	NA	NA	100.5	111	NA	NA
Oja-0	9874	Spain	Spain	8.51783	19.8828	6.48359	13.1255	37.5595	6.02598	-1.99755	-5.8342	-1.57379	1	1	14.714	8	0.0249	68.75	56.25	37.3333	70
Pad-0	9876	Spain	Spain	6.82532	25.676	5.62191	16.5624	39.637	4.95835	3.13191	-9.54996	-1.77974	1	1	NA	6	0.0233	87.25	74.75	NA	NA
Pdl-0	9877	Spain	Spain	8.48941	16.609	5.28234	14.2685	39.1119	5.40683	-0.826164	-1.00799	-0.991692	1	1	NA	NA	NA	124.75	NA	NA	NA
Pee-0	9878	Spain	Spain	8.24583	15.0112	4.60944	13.8365	34.1511	5.8628	-1.0145	-4.37102	0.137187	1	1	13.6671	9	0.02	113.25	116	NA	NA
Pie-0	9881	Spain	Spain	8.90176	11.5081	4.94626	15.7321	35.7334	4.90619	0.225176	0.714379	-1.15626	1	1	9.06283	11	0.0317	82	78.5	NA	NA
Piq-0	9883	Spain	Spain	10.2247	13.1166	6.07479	15.8368	36.254	4.74238	-0.993045	-0.373599	-2.44858	1	1	11.9363	7	0.0632	60	41.75	35.6667	73.3333
Prd-0	9885	Spain	Spain	8.13794	14.8871	3.59588	14.7985	39.371	5.24098	0.0553703	0.973007	0.52892	1	1	NA	NA	NA	116.25	119	NA	NA
Pru-0	9886	Spain	Spain	8.52669	15.7888	5.6021	13.2582	33.7397	4.95918	-1.87372	-5.56002	-1.7591	1	1	12.2933	13	0.0417	85.75	57	50.5	70.6667
Pva-1	9888	Spain	Spain	8.29501	16.9498	4.44011	14.6158	38.6809	4.8421	-0.284412	-1.77981	-0.714187	1	1	9.35117	10	0.0232	86.25	96.6667	NA	NA
Rib-1	9890	Spain	Spain	8.61243	10.581	4.00441	13.6897	29.2202	6.11844	-1.52798	-4.87182	0.997854	1	1	12.4472	9.5	0.0263	96	94.3333	NA	NA
Sal-0	9891	Spain	Spain	9.00395	17.7196	3.73221	15.6294	36.7335	5.70411	0.0202764	-4.49704	0.855714	1	1	NA	NA	NA	83	NA	NA	90
Sam-0	9892	Spain	Spain	5.40971	22.9896	5.71219	14.1608	38.8241	4.61891	2.14587	-7.67641	-2.20946	1	1	11.9562	6	0.02	88.5	84.5	NA	NA
Sfb-6	9895	Spain	Spain	8.36649	12.8112	7.16754	16.5032	43.13	5.2413	1.53151	6.8078	-3.04242	1	1	10.5477	9	0.0267	75.75	71	NA	NA
Smt-1	9897	Spain	Spain	8.79394	13.1717	3.72857	15.8571	37.1232	4.91828	0.45795	0.44052	0.0735316	1	1	8.39583	9.5	0.0171	81	81.5	NA	NA
Som-0	9898	Spain	Spain	7.55159	10.8119	5.09803	14.3751	36.9347	6.09474	0.218355	2.61178	-0.11947	1	1	NA	NA	NA	97.75	97.25	NA	NA
Tau-0	9899	Spain	Spain	6.88883	15.0985	4.92066	13.9554	34.7421	6.42602	0.461361	-3.86733	0.389183	1	1	12.336	5	0.0253	70.75	58	47	84
Urd-1	9901	Spain	Spain	6.91469	11.4289	4.16619	16.2921	34.7351	5.56393	2.77221	-0.204731	0.281564	1	1	NA	NA	NA	117	102.5	NA	NA
Usa-0	9902	Spain	Spain	7.57764	11.4283	3.606	15.4746	39.6645	5.14706	1.29177	4.72523	0.424879	1	1	12.956	11	0.0231	98	110.333	NA	NA
Val-0	9903	Spain	Spain	7.3501	14.1121	6.54698	14.6967	38.858	5.18281	0.741424	1.23488	-2.48035	1	1	NA	NA	NA	108	108.75	NA	NA
Vas-0	9904	Spain	Spain	8.88992	11.677	6.28147	15.8189	38.0099	4.94155	0.323748	2.82196	-2.4561	1	1	10.4087	10	0.0223	107.5	114.667	NA	NA
Mah-6	9906	Spain	Spain	6.95394	17.2	4.36792	15.1519	37.109	5.67561	1.5928	-3.60199	0.191516	1	1	9.343	9	0.0168	88	80	NA	NA
ARR-17	9927	Western Europe	France	7.26837	14.4669	4.7098	11.6456	36.102	4.48696	-2.22799	-1.8758	-1.33902	1	1	12.6468	7	0.0221	87.75	73.25	NA	NA
MOU2-25	9931	Western Europe	France	8.88897	14.873	4.53543	14.0446	36.0253	5.87892	-1.44954	-2.35863	0.227317	1	0	NA	NA	NA	57	42.3333	33.3333	59.6667
WAV-8	9938	Western Europe	France	6.00501	12.9617	5.62012	13.8883	37.435	4.66483	1.27814	0.962395	-2.07146	1	1	10.2247	6.5	0.028	67.25	74	43.5	69.3333
Agu-1	9942	Spain	Spain	5.74336	21.5835	7.6148	13.6349	43.9747	5.79611	1.28637	-1.11974	-2.93486	1	1	8.49817	8	0.0228	65.6667	110.667	NA	NA
Pra-6	9948	Spain	Spain	6.57338	20.7837	5.49767	13.9506	30.9481	5.08088	0.77198	-13.3466	-1.53296	1	1	10.6808	5	0.0168	105	NA	NA	NA
Qui-0	9949	Spain	Spain	8.71017	14.9856	5.56055	11.9402	30.8259	5.66513	-3.37519	-7.67061	-1.0116	1	1	10.156	8.5	0.0439	76.75	61.5	47	90
Vie-0	9950	Spain	Spain	7.94429	13.2636	5.67887	14.468	36.1865	4.92802	-0.0814639	-0.588011	-1.86703	1	1	9.5055	10	0.0411	99	86.25	NA	NA
Pyl-1	2014-241	Western Europe	France	NA	NA	NA	17.1336	39.8827	5.32218	NA	NA	NA	1	0	7.83292	8	0.0205	NA	NA	NA	68.3333
All1-5	2014-242	Western Europe	France	6.99357	14.3771	4.97475	14.8197	36.6298	5.07648	1.22092	-1.25828	-1.01445	0	0	NA	5	0.0416	NA	NA	56	81.6667
All2-4	2014-245	Western Europe	France	7.1046	16.7139	3.68975	12.2181	35.5129	4.91369	-1.49175	-4.7119	0.107766	0	0	7.9645	7.5	0.0341	NA	NA	43	74.3333
Cla-3	2014-249	Western Europe	France	7.0618	14.3202	3.64609	12.0205	38.0556	4.66886	-1.64654	0.224497	-0.0934087	1	0	4.89325	5	0.0366	NA	NA	NA	NA
Cla-5	2014-250	Western Europe	France	6.45212	9.90678	4.12094	12.3947	35.0571	5.39231	-0.66266	1.63936	0.155197	0	0	8.17225	5	0.0373	NA	NA	NA	NA
Cla-6	2014-251	Western Europe	France	7.36596	12.4517	3.99255	12.4108	39.5475	4.15787	-1.56038	3.5849	-0.950857	0	0	6.887	6	0.0333	NA	NA	NA	NA
Cur-2	2014-252	Western Europe	France	7.2248	11.7306	3.88581	12.6303	34.0218	5.15091	-1.19971	-1.21967	0.148929	0	0	6.6535	NA	NA	NA	NA	51.6667	81
Cur-9	2014-253	Western Europe	France	7.22557	15.8892	4.3204	12.9639	31.5643	5.53668	-0.866909	-7.83587	0.100099	0	0	NA	NA	NA	NA	NA	54	NA
Mib-18	2014-255	Western Europe	France	8.1497	12.9696	3.64291	13.7297	37.6431	6.20936	-1.02523	1.16256	1.45027	1	0	5.719	5	0.0294	NA	NA	50.6667	NA
Mib-11	2014-256	Western Europe	France	6.91183	9.07852	4.29951	11.9108	35.5776	5.91271	-1.60622	2.98817	0.497019	1	0	7.56567	7.5	0.0459	NA	NA	39.3333	65.3333
Mib-3	2014-258	Western Europe	France	6.53971	14.6176	4.10388	12.003	37.4378	5.58805	-1.14186	-0.690697	0.36799	1	0	7.35025	4.5	0.0321	NA	NA	45.3333	67.6667
Mib-9	2014-260	Western Europe	France	6.74795	13.5751	5.11328	12.04	34.6449	5.32129	-1.31311	-2.4411	-0.908168	1	0	9.50475	6	0.0395	NA	NA	41.3333	67.3333
Mog-1	2014-261	Western Europe	France	8.34385	15.2469	4.05612	10.6821	31.525	6.15686	-4.267	-7.23279	0.984566	1	0	NA	4	0.0294	NA	NA	NA	NA
Mog-11	2014-262	Western Europe	France	7.12218	16.1979	5.1114	12.4349	36.5775	5.24243	-1.29246	-3.13128	-0.985154	0	0	6.85358	8	0.0393	NA	NA	37.3333	65
Par-10	2014-264	Western Europe	France	8.12085	12.894	4.02703	14.2321	34.5791	5.37237	-0.4939	-1.82582	0.229158	1	0	4.59717	9	0.0343	NA	NA	38	69.3333
Par-13	2014-265	Western Europe	France	7.17003	13.6712	4.3644	12.849	36.973	4.8067	-0.926192	-0.209108	-0.673878	0	0	7.47933	5.5	0.051	NA	NA	48.3333	79.6667
Par-4	2014-266	Western Europe	France	7.25229	16.6665	5.70243	13.7122	32.8366	4.87604	-0.145324	-7.34085	-1.94256	0	0	6.21533	6	0.0492	NA	NA	35.6667	64.3333
All1-2	2014-268	Western Europe	France	6.30117	18.4578	4.20793	14.0675	42.5378	4.4194	1.16109	0.569065	-0.904707	1	0	9.82875	5	0.0174	NA	NA	NA	NA
All1-4	2014-269	Western Europe	France	7.80687	19.1194	3.67232	13.8821	35.6033	5.03514	-0.529985	-7.02707	0.246642	0	0	11.1483	6	0.0318	NA	NA	NA	87
All1-8	2014-270	Western Europe	France	7.46158	16.4557	4.73361	12.3859	31.864	4.57965	-1.68093	-8.1027	-1.27013	0	0	8.29267	7	0.0342	NA	NA	33.3333	51.6667
All2-1	2014-272	Western Europe	France	7.92282	14.9461	4.4674	17.2106	40.6315	4.26315	2.68256	2.17448	-1.32044	0	0	9.99217	6.5	0.0281	NA	NA	41	56.5
All2-5	2014-274	Western Europe	France	6.67822	16.6556	5.21719	11.2776	38.0216	4.57514	-2.00583	-2.14497	-1.75823	0	0	6.7555	6.5	0.0182	NA	NA	45.6667	73
All2-6	2014-275	Western Europe	France	7.65894	15.8741	3.99785	12.0897	40.203	4.31359	-2.17444	0.817969	-0.800443	0	0	8.80417	8.5	0.0219	NA	NA	40	80.3333
Cam-10	2014-276	Western Europe	France	5.49278	14.0753	5.6369	12.1887	35.9762	4.84664	0.0907425	-1.61011	-1.90644	1	0	6.7795	6	0.02	NA	NA	39.3333	78.3333
Cam-11	2014-277	Western Europe	France	6.59476	10.9842	4.26377	13.408	34.6459	4.48574	0.208042	0.150805	-0.894205	1	0	9.052	7	0.0447	NA	NA	38.6667	73.6667
Cam-2	2014-278	Western Europe	France	7.02437	14.3108	4.02766	12.3571	38.7679	4.59502	-1.27248	0.946135	-0.54882	1	0	10.0392	6	0.0164	NA	NA	41.6667	83
Cam-6	2014-281	Western Europe	France	5.65344	16.0012	3.97471	12.5822	32.9223	5.5229	0.323525	-6.58992	0.432007	1	0	10.8643	5	0.0114	NA	NA	42.6667	78.3333
Cam-8	2014-282	Western Europe	France	6.13269	18.5026	6.15307	12.7552	33.6202	4.12551	0.0172821	-8.39335	-3.14373	1	0	7.2505	7	0.0326	NA	NA	40	66
Fet-6	2014-284	Western Europe	France	6.32112	15.0764	3.16873	12.8626	34.5226	5.25709	-0.0637122	-4.06477	0.972178	1	0	7.087	9	0.0242	NA	NA	NA	NA
Lac-2	2014-285	Western Europe	France	7.37533	19.432	4.22256	13.4157	34.09	6.31964	-0.564804	-8.85293	0.980893	1	0	7.48417	6	0.0314	NA	NA	42.6667	68.3333
Lac-7	2014-286	Western Europe	France	8.51732	12.8523	4.43748	14.4166	31.5928	6.37914	-0.705895	-4.77041	0.825481	0	0	7.36883	6	0.0323	NA	NA	36.6667	71.6667
Par-3	2014-293	Western Europe	France	7.3429	15.2518	6.4046	14.3827	38.2423	4.3204	0.434638	-0.520471	-3.20038	0	0	8.38433	10.5	0.045	NA	NA	45.6667	71.6667
Ldv-1	2014-296	Western Europe	France	7.26937	15.8182	5.00504	13.4345	36.6238	5.49225	-0.440093	-2.70533	-0.628975	1	0	8.0135	6.5	0.0232	NA	NA	45.3333	84
Ldv-11	2014-298	Western Europe	France	7.53542	14.1683	4.33711	14.3208	35.9346	6.12718	0.180205	-1.74462	0.673897	1	0	9.19817	6	0.0279	NA	NA	45.3333	NA
Ldv-2	2014-299	Western Europe	France	6.84018	15.7469	5.76744	14.6301	38.8212	5.58777	1.18471	-0.436669	-1.29585	1	0	10.707	7	0.0177	NA	NA	48.3333	87
Ldv-3	2014-300	Western Europe	France	7.9305	16.5999	3.3923	15.1285	37.315	6.09039	0.592769	-2.79589	1.58192	1	0	11.9505	6.5	0.0266	NA	NA	45.3333	85.5
Mol-10	2014-306	Western Europe	France	7.55952	16.1888	5.74636	11.1151	32.0721	6.46435	-3.04962	-7.6276	-0.398181	0	0	14.422	11	0.0389	NA	NA	48.6667	78.3333
Mol-12	2014-307	Western Europe	France	7.3926	12.6303	3.97181	11.4245	32.5588	6.05913	-2.57331	-3.58241	0.971142	1	0	8.194	NA	NA	NA	NA	47	77
Mol-2	2014-309	Western Europe	France	7.86574	13.3754	3.34792	13.6977	33.0453	5.76004	-0.773204	-3.84096	1.29594	1	0	11.556	9	0.0556	NA	NA	41.3333	68.3333
Mol-4	2014-311	Western Europe	France	7.54207	12.6937	4.70096	11.7446	33.713	4.81071	-2.40271	-2.49157	-1.00643	1	0	12.9665	10.5	0.0663	NA	NA	48.6667	80.6667
Vou-1	2014-316	Western Europe	France	8.7419	17.2982	6.22483	14.8106	36.8178	5.24423	-0.536465	-3.99133	-2.09678	1	0	8.99958	7	0.0351	NA	NA	NA	NA
Vou-10	2014-317	Western Europe	France	5.27686	20.4155	5.29516	12.2799	29.3277	5.6887	0.397828	-14.5987	-0.722633	0	0	9.561	7	0.0525	NA	NA	NA	NA
Vou-6	2014-321	Western Europe	France	8.7081	13.5957	4.92709	15.1478	38.6045	4.98085	-0.165531	1.49789	-1.06242	0	0	14.6573	7	0.0573	NA	NA	NA	NA
Vou-9	2014-324	Western Europe	France	8.51842	13.4803	3.90466	15.5713	36.1779	5.94703	0.447697	-0.813357	0.926193	0	0	10.9491	9.5	0.0242	NA	NA	NA	NA
Cur-10	2014-325	Western Europe	France	8.67892	13.1531	3.8012	13.7123	34.5309	4.6646	-1.57184	-2.13315	-0.252776	1	0	9.13767	8	0.0265	NA	NA	42.3333	69.3333
Cur-5	2014-328	Western Europe	France	8.15053	17.0854	4.93722	14.5894	42.9581	4.9232	-0.166366	2.3618	-1.13019	0	0	7.12483	6	0.0414	NA	NA	NA	84
Pyl-3	2014-332	Western Europe	France	7.48904	18.316	5.99282	17.6577	41.6841	4.47008	3.56349	-0.142838	-2.63891	1	0	8.45633	9	0.024	NA	NA	50.5	69.6667
Pyl-4	2014-333	Western Europe	France	7.57355	10.8167	5.801	16.4142	36.1375	5.55555	2.23541	1.80986	-1.36162	0	0	15.098	7	0.0286	NA	NA	38	67
Pyl-8	2014-336	Western Europe	France	7.70538	16.6303	5.72194	15.4998	39.8706	5.00675	1.18921	-0.270658	-1.83136	0	0	9.74517	6	0.0192	NA	NA	38	73
Ahthx-23	Ahthx-23	China	China	NA	NA	NA	12.0313	34.9843	5.42136	NA	NA	NA	1	0	NA	NA	NA	NA	NA	NA	64.5
Aqs-11	Aqs-11	China	China	NA	NA	NA	14.5298	35.1727	5.23057	NA	NA	NA	1	0	NA	5	0.0276	NA	NA	NA	61.6667
Ayx	Ayx	China	China	7.27862	14.1202	3.36433	13.4392	35.038	4.59186	-0.444608	-2.59318	0.111357	1	0	8.75067	4	0.0124	NA	NA	NA	67
Cbb	Cbb	China	China	8.62611	12.6363	4.48912	10.4922	33.6468	4.29727	-4.73913	-2.50037	-1.30803	1	0	15.4558	6	0.0338	NA	NA	34	41
Ctl-62	Ctl-62	China	China	8.97972	14.9464	4.09436	11.7552	30.6029	6.29856	-3.82969	-7.85441	1.08801	1	0	NA	NA	NA	NA	NA	41	48
Gwx-11	Gwx-11	China	China	7.26292	16.4406	4.47233	13.4734	31.6737	6.63631	-0.394677	-8.27783	1.0478	1	0	12.2503	6	0.043	NA	NA	47	47
Hha-21	Hha-21	China	China	7.40517	14.4022	4.18419	13.4985	34.3897	6.08059	-0.511903	-3.52346	0.780218	1	0	8.12283	7	0.0215	NA	NA	44.6667	55
Hnxy-46	Hnxy-46	China	China	6.10603	17.3863	3.56294	10.508	30.1339	7.88337	-2.20325	-10.7633	3.20426	1	0	11.4803	8	0.024	NA	NA	40	44
HNzjj-75	HNzjj-75	China	China	6.1808	20.3936	4.42734	13.9329	32.5541	5.53375	1.14685	-11.3504	-0.00977113	1	0	NA	NA	NA	NA	NA	NA	71.3333
Hwc-61	Hwc-61	China	China	8.06301	16.161	4.34134	14.4904	32.0205	4.85328	-0.177788	-7.6514	-0.604229	1	0	13.8705	9	0.0243	NA	NA	45	53.6667
Hyl-40	Hyl-40	China	China	6.86878	11.9445	3.7618	12.4362	30.4311	5.52421	-1.03779	-5.02427	0.646232	1	0	12.505	6	0.0284	NA	NA	42.3333	58
Jjgs-30	Jjgs-30	China	China	8.69104	12.7557	4.04931	13.6319	33.2809	4.75068	-1.66435	-2.98573	-0.414801	1	0	16.9677	7	0.0541	NA	NA	43	48.3333
Jjj-32	Jjj-32	China	China	7.65815	14.7294	4.00929	13.4928	33.6989	5.58826	-0.770562	-4.54149	0.462792	1	0	8.70075	6.5	0.0218	NA	NA	45	53.3333
Jnf-27	Jnf-27	China	China	7.45189	14.4957	3.31107	13.3848	37.5098	5.27678	-0.672284	-0.496888	0.84953	1	0	NA	NA	NA	NA	NA	39.3333	63.6667
JSnj-8	JSnj-8	China	China	NA	NA	NA	11.0533	32.495	6.33503	NA	NA	NA	1	0	NA	5.5	0.0224	NA	NA	NA	81
Scg-77	Scg-77	China	China	7.19048	15.4129	4.83497	12.8366	34.0921	5.82205	-0.959096	-4.83165	-0.129101	1	0	NA	NA	NA	NA	NA	50.6667	54
Smx-34	Smx-34	China	China	NA	NA	NA	10.5572	30.7111	6.14557	NA	NA	NA	1	0	12.8495	5	0.0241	NA	NA	NA	48
Xem	Xem	China	China	7.44074	18.4307	4.60729	11.5001	28.5536	5.45384	NA	NA	NA	0	0	NA	NA	NA	NA	NA	54	74.6667
Xyl	Xyl	China	China	6.83947	15.458	5.14569	NA	NA	NA	NA	NA	NA	1	0	NA	NA	NA	NA	NA	39.3333	NA
Ygs-39	Ygs-39	China	China	6.84454	16.6644	3.26029	12.0908	30.8419	4.77524	NA	NA	NA	0	0	NA	NA	NA	NA	NA	51.6667	63.6667
Zkh-29	Zkh-29	China	China	NA	NA	NA	12.8071	34.6466	5.07107	NA	NA	NA	1	0	NA	7	0.0276	NA	NA	NA	55.6667
Zla-62	Zla-62	China	China	8.98263	13.2463	3.85362	14.6874	33.5215	6.32596	-0.900472	-3.23576	1.35617	1	0	NA	4	NA	NA	NA	48	77
