# Supplementary material for: Polygenic adaptation of rosette growth in Arabidopsis thaliana
Source: PLoS Genet. 2021 Jan 25;17(1):e1008748. doi: 10.1371/journal.pgen.1008748 (PMC7861555; doi:10.1371/journal.pgen.1008748)
Supplement: S4 Table — Rows contain the input sample size (N), heritability (H2) and pseudo-heritability for each trait, treatment and population. The p-value of a heritabily is the genotype effect of the mixed linear model. (XLSX) [file pgen.1008748.s027.xlsx]

## Sheet: S4_(pseudo)_heritability
Table S4. Estimated heritabilities and pseudo-heritability from EMMAX. Rows contain the input sample size (N), heritability (H²) and pseudo-heritability for each trait, treatment and population. The p-value of a heritabily is the genotype effect of the mixed linear model.
Trait	Treatment	Population	N	Heritability	P-value	Pseudo-heritability
Final Size	HL	Europe	203	0.636	<2.2e-16	0.650526
	HL	Spain	119	0.556	<2.2e-16	0.327982
	HL	NE	84	0.595	1.641e-11	0.545916
	LL	Europe	201	0.794	<2.2e-16	0.564841
	LL	Spain	117	0.758	<2.2e-16	0.59507
	LL	NE	84	0.583	1.02e-11	0.366281
	GxE	Europe	200	NA	NA	0.506448
	GxE	Spain	117	NA	NA	0.64205
	GxE	NE	83	NA	NA	0.235231
t50	HL	Europe	203	0.143	1.503e-10	0.390249
	HL	Spain	119	0.121	7.096e-06	0.999955
	HL	NE	84	0.092	0.01592	0.250143
	LL	Europe	201	0.141	9.474e-12	0.506561
	LL	Spain	117	0.131	2.238e-06	0.614896
	LL	NE	84	0.131	0.0005666	0.00645519
	GxE	Europe	200	NA	NA	0.062362
	GxE	Spain	117	NA	NA	4.53979e-05
	GxE	NE	83	NA	NA	0.128349
Slope	HL	Europe	203	0.081	9.332e-08	0.395308
	HL	Spain	119	0.074	0.0001821	0.250042
	HL	NE	84	0.1	0.002182	0.54149
	LL	Europe	201	0.11	1.275e-09	0.236499
	LL	Spain	117	0.155	7.362e-07	0.609746
	LL	NE	84	0.2	4.097e-05	0.0382629
	GxE	Europe	200	NA	NA	0.479301
	GxE	Spain	117	NA	NA	0.45431
	GxE	NE	83	NA	NA	4.53979e-05
