# Supplementary material for: Polygenic adaptation of rosette growth in Arabidopsis thaliana
Source: PLoS Genet. 2021 Jan 25;17(1):e1008748. doi: 10.1371/journal.pgen.1008748 (PMC7861555; doi:10.1371/journal.pgen.1008748)
Supplement: S5 Table — The mean difference between traits is given with Z- and p-value from a GLHT of a glm(parameter~population). (XLSX) [file pgen.1008748.s028.xlsx]

## Sheet: S5_pairwise_pheno_comp
Table S5. Pairwise comparisons of phenotypes for each trait and treatment. The mean difference between traits is given with Z- and p-value from a GLHT of a glm(parameter~population).
Trait	Treatment	Population 1	Population 2	Mean_Difference	Z-value	P-value
Final Size	HL	Northern Europe	China	-0.23	-0.79	0.852
		Spain	China	0.602	2.185	0.12
		Western Europe	China	-0.3502	-1.089	0.685
		Spain	Northern Europe	0.8319	5.167	<0.001
		Western Europe	Northern Europe	-0.1202	-0.519	0.952
		Western Europe	Spain	-0.9521	-4.509	<0.001
Final Size	LL	Northern Europe	China	0.301	0.73	0.88044
		Spain	China	1.5828	4.102	<0.001
		Western Europe	China	0.5716	1.241	0.58939
		Spain	Northern Europe	1.2818	5.117	<0.001
		Western Europe	Northern Europe	0.2706	0.763	0.86608
		Western Europe	Spain	-1.0112	-3.125	0.00885
Final Size	GXE	Northern Europe	China	0.3706	0.792	0.851
		Spain	China	0.8151	1.834	0.245
		Western Europe	China	0.6267	1.218	0.601
		Spain	Northern Europe	0.4446	1.762	0.279
		Western Europe	Northern Europe	0.2561	0.708	0.888
		Western Europe	Spain	-0.1884	-0.57	0.938
t50	HL	Northern Europe	China	-1.157	-1.446	0.456
		Spain	China	0.2	0.26	0.993
		Western Europe	China	-0.267	-0.297	0.99
		Spain	Northern Europe	1.3778	3.061	0.011
		Western Europe	Northern Europe	0.9105	1.408	0.48
		Western Europe	Spain	-0.4673	-0.791	0.852
t50	LL	Northern Europe	China	1.1965	1.622	0.35461
		Spain	China	2.8663	4.154	<0.001
		Western Europe	China	2.915	3.54	0.00211
		Spain	Northern Europe	1.6698	3.727	0.00102
		Western Europe	Northern Europe	1.7185	2.708	0.03242
		Western Europe	Spain	0.0487	0.084	0.99978
t50	GXE	Northern Europe	China	2.4863	2.296	0.0925
		Spain	China	2.8257	2.748	0.0281
		Western Europe	China	3.1594	2.654	0.0371
		Spain	Northern Europe	0.3394	0.581	0.9344
		Western Europe	Northern Europe	0.6731	0.804	0.8452
		Western Europe	Spain	0.3337	0.436	0.9706
Slope	HL	Northern Europe	China	0.5376	1.625	0.3507
		Spain	China	0.8016	2.562	0.0473
		Western Europe	China	0.3715	1.017	0.729
		Spain	Northern Europe	0.264	1.444	0.4575
		Western Europe	Northern Europe	-0.1661	-0.632	0.9177
		Western Europe	Spain	-0.4301	-1.793	0.2643
Slope	LL	Northern Europe	China	-0.09223	-0.48	0.962
		Spain	China	-0.31456	-1.751	0.287
		Western Europe	China	-0.37493	-1.749	0.288
		Spain	Northern Europe	-0.22233	-1.906	0.216
		Western Europe	Northern Europe	-0.28269	-1.711	0.307
		Western Europe	Spain	-0.06036	-0.401	0.977
Slope	GXE	Northern Europe	China	-0.7118	-1.808	0.25693
		Spain	China	-1.2058	-3.224	0.00617
		Western Europe	China	-0.8295	-1.917	0.20976
		Spain	Northern Europe	-0.4939	-2.326	0.08611
		Western Europe	Northern Europe	-0.1177	-0.387	0.97919
		Western Europe	Spain	0.3763	1.352	0.51467
Diameter	Field	Northern Europe	China	-1.3469	-1.742	0.28772
		Spain	China	-0.196	-0.264	0.99319
		Western Europe	China	-3.2843	-3.975	<0.001
		Spain	Northern Europe	1.1509	2.929	0.01646
		Western Europe	Northern Europe	-1.9373	-3.635	0.00166
		Western Europe	Spain	-3.0883	-6.314	<0.001
Diameter in the Field is the rosette diameter measured in Cologne after 2 months of growth.
