# Supplementary material for: Polygenic adaptation of rosette growth in Arabidopsis thaliana
Source: PLoS Genet. 2021 Jan 25;17(1):e1008748. doi: 10.1371/journal.pgen.1008748 (PMC7861555; doi:10.1371/journal.pgen.1008748)
Supplement: S6 Table — For each associated SNP the Chromosome, Base, minor allele frequency (MAF), -log10(P) and effect size are given. The LD for the focal SNP was estimated, with the number of SNPs and genes within the LD range. The p-value of two SNPs that exceeded the Bonferroni threshold are marked in bold, the others were just below threshold. (XLSX) [file pgen.1008748.s029.xlsx]

## Sheet: S6_GWAS_peaks
Table S6. Associated SNPs for the different datasets, traits and environment. For each associated SNP the Chromosome, Base, minor allele frequency (MAF), -log10(P) and effect size are given. The LD for the focal SNP was estimated, with the number of SNPs and genes within the LD range. The p-value of two SNPs that exceeded the Bonferroni threshold are marked in bold, the others were just below thr…
Dataset	Trait	Environment	Chromosome	Base Pair	MAF	-log10(P)	Effect size	LD range [kb]	#SNPs in LD	#genes in LD
Europe	Final Size	GXE	2	12818752	0.0632	7.429	3.077	93	168	21
Europe	t50	LL	1	24783843	0.4378	8.579	2.475	2	14	1
Europe	Slope	HL	3	16408503	0.1379	6.074	1.229	75	17	15
Spain	Final Size	GXE	1	12622218	0.0769	7.659	3.101	73	8	17
Spain	Final Size	GXE	1	23431886	0.2051	7.136	2.039	35	21	12
Spain	Final Size	GXE	2	12914087	0.0769	6.441	2.987	70	12	23
Spain	t50	LL	2	9918415	0.4359	6.037	2.521	20	28	4
Spain	Slope	HL	3	951043	0.2777	7.674	1.344	86	165	27
Spain	Slope	HL	3	9165084	0.2857	6.611	1.242	243	205	73
Northern Europe	Final Size	GXE	5	822188	0.4699	6.838	1.357	40	66	12
Northern Europe	t50	HL	1	6909777	0.0714	7.184	5.366	101	40	32
Northern Europe	Slope	HL	2	15933315	0.1667	6.826	1.589	96	1080	20
Northern Europe	Slope	LL	3	5729894	0.1309	6.278	1.051	192	60	53
