# Supplementary material for: Polygenic adaptation of rosette growth in Arabidopsis thaliana
Source: PLoS Genet. 2021 Jan 25;17(1):e1008748. doi: 10.1371/journal.pgen.1008748 (PMC7861555; doi:10.1371/journal.pgen.1008748)
Supplement: S7 Table — A. Polygenic scores were computed based on the phenotypic measurements for two replicates, and correlated with the phenotype observed for the third replicate. Correlation was tested with a Spearman rank correlation test Rho..Nr_SNPs: number of SNPs associated with each trait at p<10–4. B. SNPs associated with the phenotype at sub-significant level improve significantly the phenotype prediction but random SNPs show that population structure plays an important role. Rho_associated shows the correlation between polygenic score and the genotypic values. Based on 1000 random samples of an equal number of SNPs, a distribution of random Zscores was computed and compared to the spearman correlation of the prediction of associated variants to the input phenotypes (Rho_associated). The distributions of spearman correlations of the 1000 random sets is described with the median (Rho_random_median), 95th quantile (Rho_random_95quantile) and the maximal Rho (Rho_random_max). The correlation obtained with random SNP set is also often significant at p<0.05 (Percentage_significant), but the maximum correlation coefficient (Rho_random_max) is always markedly lower than the one obtained with sub-significant SNPs (Rho_associated). (XLSX) [file pgen.1008748.s030.xlsx]

## Sheet: S7_BergandCoop_Rho_phenopredict
Table S7. Testing the accuracy of polygenic trait predictions.
A. Polygenic scores were computed based on the phenotypic measurements for two replicates, and correlated with the phenotype observed for the third replicate. Correlation was tested with a Spearman rank correlation test Rho. .Nr_SNPs: number of SNPs associated with each trait at p<10-4.
B. SNPs associated with the phenotype at sub-significant level improve significantly the phenotype prediction but random SNPs show that population structure plays an important role. Rho_associated shows the correlation between polygenic score and the genotypic values. Based on 1000 random samples of an equal number of SNPs, a distribution of random Zscores was computed and compared to the spearma…
A.
Phenotype	Nr_SNPs	Rho	P-value
FSHL	22	0.475387	1.665e-11
t50HL	32	0.229188	0.002016
SLHL	25	0.27983	0.0001507
FSLL	32	0.566674	<2.2E-16
t50LL	37	0.375614	2.007e-07
SLLL	27	0.246086	0.0008117
B.
Phenotype	Nr_SNPs	Rho_associated	Rho_random_median	Rho_random_95quantile	Rho_random_max	Percentage_significant
	GWAS output, p<10-4	Correlation polygenic score/genotypic value	Median correlation coefficient polygenic score/genotypic value for random sets of SNPs	95th percentile of the distribution of correlation coefficients between polygenic score and genotypic value for random sets of SNPs	Maximum correlation coefficient polygenic score/genotypic value for random sets of SNPs	Percentage of significant correlation between polygenic score based on random SNPs and genotypic value
FSHL	27	0.793 (<2.2e-16)	0.37425	0.501418	0.56229	98.5
FSLL	34	0.781 (<2.2e-16)	0.41244	0.515098	0.57266	99.7
FSGXE	46	0.749 (<2.2e-16)	0.35622	0.449651	0.52506	99.9
t50HL	47	0.794 (<2.2e-16)	0.4349	0.516297	0.5942	100
t50LL	26	0.854 (<2.2e-16)	0.36263	0.457097	0.52371	99.6
t50GXE	14	0.614 (<2.2e-16)	0.172559	0.273711	0.401461	69.8
SLHL	28	0.847 (<2.2e-16)	0.3418	0.422585	0.5047	99.9
SLLL	35	0.759 (<2.2e-16)	0.3654	0.443503	0.515	100
SLGXE	19	0.644 (<2.2e-16)	0.245338	0.344602	0.436044	93.3
