# Supplementary material for: Polygenic adaptation of rosette growth in Arabidopsis thaliana
Source: PLoS Genet. 2021 Jan 25;17(1):e1008748. doi: 10.1371/journal.pgen.1008748 (PMC7861555; doi:10.1371/journal.pgen.1008748)
Supplement: S8 Table — The trait column contains the respective traits that were used as input and a random set of equal size which was used to predict FSHL in the last row. Qx is the test statistic for a signal of polygenic adaptation using all phenotypic data. Rho are the results from a spearman correlation of Z-scores predicted versus the input phenotypes. The regional Z-values for Northern Europe and Spain are the region specific effect on the trait. P-values from each test are in parentheses. The SNPs column contains the number of input SNPs for the estimation of polygenic adaptation (after pruning). (XLSX) [file pgen.1008748.s031.xlsx]

## Sheet: S8_Coop_Qx_Polygenic_Scores_Cor
Table S8. Results from Polygenic adaptation test after Berg & Coop (2014). The trait column contains the respective traits that were used as input and a random set of equal size which was used to predict FSHL in the last row. Qx is the test statistic for a signal of polygenic adaptation using all phenotypic data. Rho are the results from a spearman correlation of Z-scores predicted versus the inp…
Phenotype	Qx (p)	Rho (p)	Northern Europe Z (p)	Spain Z (p)	SNPs
FSHL	732 (<0.001)	0.793 (<2.2e-16)	-8.75 (<0.001)	6.88 (<0.001)	27
FSLL	908 (<0.001)	0.781 (<2.2e-16)	-4.72 (0.015)	4.74 (0.008)	34
GXEFS	1049 (<0.001)	0.749 (<2.2e-16)	2.372 (0.092)	-0.373 (0.97)	46
t50HL	1442 (<0.001)	0.794 (<2.2e-16)	-6.89 (<0.001)	7.69 (<0.001)	47
t50LL	826 (<0.001)	0.854 (<2.2e-16)	-5.36 (0.0013)	7.62 (0.0007)	26
GXEt50	394 (<0.001)	0.614 (<2.2e-16)	1.04 (0.399)	-1.36 (0.233)	14
SLHL	882 (<0.001)	0.847 (<2.2e-16)	-5.23 (<0.001)	4.64 (<0.001)	28
SLLL	1209 (<0.001)	0.759 (<2.2e-16)	4.49 (<0.001)	-6.18 (<0.001)	35
GXESL	463 (<0.001)	0.644 (<2.2e-16)	2.46 (0.0193)	-4.94 (<0.001)	19
Random_FSHL_SNPs	206 (0.435)	0.391 (1.089e-08)	-3.02 (0.0567)	2.72 (0.0547)	27
