# Supplementary material for: Polygenic adaptation of rosette growth in Arabidopsis thaliana
Source: PLoS Genet. 2021 Jan 25;17(1):e1008748. doi: 10.1371/journal.pgen.1008748 (PMC7861555; doi:10.1371/journal.pgen.1008748)
Supplement: S9 Table — Shown are terms with an enrichment < 0.001. GO.ID and term give information on the enriched GO term. Annotated states all genes that are in the term, Significant is the number of genes that are associated in the input data set and Expected the number of genes that are expected to be enriched by chance. The resultFisher gives the Fisher score for enrichment. We only report GO terms with >5 genes in them. (XLSX) [file pgen.1008748.s032.xlsx]

## Sheet: S9_GO_gene_enrichment
Table S9. GO-enrichment of genes in LD (within 10kb) to SNPs with p < 0.008 (based on permutation) in a GWAS for the respective trait. Shown are terms with an enrichment < 0.001. GO.ID and term give information on the enriched GO term. Annotated states all genes that are in the term, Significant is the number of genes that are associated in the input data set and Expected the number of genes that…
Trait	GO.ID	Term	Annotated	Significant	Expected	resultFisher
FSHL
1	GO:0009612	response to mechanical stimulus	17	11	3.55	0.00072
2	GO:0010584	pollen exine formation	346	10	3.33	0.00157
3	GO:0070206	protein trimerization	277	2	0.11	0.00317
4	GO:0080164	regulation of nitric oxide metabolic process	170	2	0.11	0.00317
FSLL
1	GO:0009873	ethylene-activated signaling pathway	125	21	8.83	0.00017
2	GO:0009880	embryonic pattern specification	46	10	3.25	0.00117
3	GO:0010200	response to chitin	421	46	29.74	0.00216
4	GO:0006354	DNA-templated transcription, elongation	59	11	4.17	0.00253
5	GO:0098813	nuclear chromosome segregation	189	24	13.35	0.00377
6	GO:0009651	response to salt stress	780	75	55.1	0.00396
7	GO:0048825	cotyledon development	90	14	6.36	0.00414
8	GO:0006606	protein import into nucleus	101	15	7.13	0.00479
9	GO:0009926	auxin polar transport	102	15	7.21	0.00525
10	GO:0032880	regulation of protein localization	48	9	3.39	0.00583
11	GO:0000278	mitotic cell cycle	403	42	28.47	0.00745
12	GO:0006468	protein phosphorylation	715	68	50.51	0.00751
13	GO:0043086	negative regulation of catalytic activity	59	10	4.17	0.00785
14	GO:0016070	RNA metabolic process	3044	253	215.03	0.00794
GxEFS
1	GO:0009641	shade avoidance	17	6	1.45	0.0020
2	GO:0007389	pattern specification process	346	45	29.45	0.0028
3	GO:0031348	negative regulation of defense response	277	37	23.57	0.0041
4	GO:0010014	meristem initiation	170	25	14.47	0.0050
t50HL
1	GO:0010413	glucuronoxylan metabolic process	182	25	13.62	0.0023
2	GO:0045492	xylan biosynthetic process	183	25	13.7	0.0025
t50LL
1	GO:0010196	nonphotochemical quenching	7	3	0.35	0.0039
2	GO:0009069	serine family amino acid metabolic process	254	23	12.83	0.0050
3	GO:0015976	carbon utilization	8	3	0.4	0.0059
GxEt50
1	GO:0080027	response to herbivore	7	3	0.37	0.0043
2	GO:0002679	respiratory burst involved in defense response	121	14	6.36	0.0045
SLHL
1	GO:0010389	regulation of G2/M transition of mitotic cell cycle	64	11	3.41	0.00051
2	GO:0006346	methylation-dependent chromatin silencing	120	16	6.39	0.00063
3	GO:0006591	ornithine metabolic process	5	3	0.27	0.00139
4	GO:0051225	spindle assembly	46	8	2.45	0.00269
5	GO:0016556	mRNA modification	115	14	6.12	0.00318
6	GO:0051567	histone H3-K9 methylation	183	19	9.74	0.00416
7	GO:0034284	response to monosaccharide	173	18	9.21	0.00507
8	GO:0009250	glucan biosynthetic process	288	26	15.33	0.00613
9	GO:0035725	sodium ion transmembrane transport	42	7	2.24	0.00624
10	GO:0006260	DNA replication	304	27	16.18	0.00656
11	GO:0018119	peptidyl-cysteine S-nitrosylation	15	4	0.8	0.00679
12	GO:1902531	regulation of intracellular signal transduction	33	6	1.76	0.00721
SLLL
1	GO:0034220	ion transmembrane transport	210	27	16.09	0.00562
2	GO:0015672	monovalent inorganic cation transport	200	26	15.33	0.00563
3	GO:0009168	purine ribonucleoside monophosphate biosynthetic process	212	27	16.25	0.00638
GxESL
1	GO:0009612	response to mechanical stimulus	63	12	3.58	0.00019
2	GO:0010033	response to organic substance	2716	189	154.41	0.00234
3	GO:0009845	seed germination	236	24	13.42	0.00425
4	GO:0043622	cortical microtubule organization	20	5	1.14	0.00446
5	GO:0009793	embryo development ending in seed dormancy	576	48	32.75	0.00523
6	GO:0030422	production of siRNA involved in RNA interference	139	16	7.9	0.00563
7	GO:1901700	response to oxygen-containing compound	2351	161	133.66	0.00646
8	GO:0035196	production of miRNAs involved in gene silencing	129	15	7.33	0.00657
9	GO:0034976	response to endoplasmic reticulum stress	354	32	20.13	0.00663
10	GO:0007154	cell communication	1976	138	112.34	0.00934
11	GO:0010389	regulation of G2/M transition of mitotic cell cycle	64	9	3.64	0.00988
