# Supplementary material for: Polygenic adaptation of rosette growth in Arabidopsis thaliana
Source: PLoS Genet. 2021 Jan 25;17(1):e1008748. doi: 10.1371/journal.pgen.1008748 (PMC7861555; doi:10.1371/journal.pgen.1008748)
Supplement: S10 Table — Shown are terms with an enrichment < 0.001. GO.ID and term give information on the enriched GO term. Nr_Genes is the number of genes in the respective term. The resultKS gives the Kolmogorov-Smirnov score for enrichment. (XLSX) [file pgen.1008748.s033.xlsx]

## Sheet: S10_GOterms_Fst_rankedgenes
Table S10. GO-enrichment of all genes ranked by their Fst or p-value of the closest SNP in a GWAS of the respective trait. Shown are terms with an enrichment < 0.001. GO.ID and term give information on the enriched GO term. Nr_Genes is the number of genes in the respective term. The resultKS gives the Kolmogorov-Smirnov score for enrichment.
Trait	GO.ID	Term	Nr_Genes	resultKS
Fst	GO:0009887	animal organ morphogenesis	113	0.00069
	GO:0007623	circadian rhythm	171	0.00091
	GO:0009616	virus induced gene silencing	102	0.00091
FSHL	GO:0051567	histone H3-K9 methylation	183	0.00024
	GO:0006094	gluconeogenesis	164	0.00024
	GO:0032204	regulation of telomere maintenance	54	0.00025
	GO:0001676	long-chain fatty acid metabolic process	29	0.00027
	GO:0043247	telomere maintenance in response to DNA ...	52	0.00049
	GO:0016926	protein desumoylation	79	0.00052
	GO:0009651	response to salt stress	782	0.00066
	GO:0009630	gravitropism	154	0.00090
	GO:0035196	production of miRNAs involved in gene si...	129	0.00093
	GO:0010565	regulation of cellular ketone metabolic ...	44	0.00095
FSLL	GO:0007155	cell adhesion	92	0.00034
	GO:0044238	primary metabolic process	7924	0.00048
	GO:0009624	response to nematode	80	0.00067
	GO:0006012	galactose metabolic process	18	0.00073
	GO:0007062	sister chromatid cohesion	142	0.00089
GXEFS	GO:0010106	cellular response to iron ion starvation	116	0.00010
	GO:0006826	iron ion transport	120	0.00013
	GO:0010048	vernalization response	116	0.00024
	GO:0072523	purine-containing compound catabolic pro...	11	0.00026
	GO:0019747	regulation of isoprenoid metabolic proce...	11	0.00043
	GO:0006508	proteolysis	885	0.00046
	GO:0009616	virus induced gene silencing	102	0.00078
	GO:0009630	gravitropism	154	0.00086
GXESL	GO:0072523	purine-containing compound catabolic pro...	11	0.00030
	GO:0006468	protein phosphorylation	716	0.00048
	GO:0006096	glycolytic process	196	0.00078
GXET50	GO:0009793	embryo development ending in seed dorman...	576	0.00015
	GO:0009630	gravitropism	154	0.00022
	GO:0006468	protein phosphorylation	716	0.00024
	GO:0006857	oligopeptide transport	112	0.00026
	GO:0016926	protein desumoylation	79	0.00030
	GO:0000911	cytokinesis by cell plate formation	204	0.00040
	GO:0050665	hydrogen peroxide biosynthetic process	80	0.00057
	GO:0051567	histone H3-K9 methylation	183	0.00066
	GO:0009616	virus induced gene silencing	102	0.00066
	GO:0010143	cutin biosynthetic process	14	0.00094
SLHL	GO:0051225	spindle assembly	46	0.00033
	GO:0006468	protein phosphorylation	716	0.00040
SLLL	GO:0006468	protein phosphorylation	716	0.00021
	GO:0006306	DNA methylation	185	0.00022
	GO:0010050	vegetative phase change	70	0.00034
	GO:0009736	cytokinin-activated signaling pathway	83	0.00065
	GO:0009630	gravitropism	154	0.00069
	GO:0010090	trichome morphogenesis	152	0.00081
t50HL	GO:0009793	embryo development ending in seed dorman...	576	0.00034
	GO:0010112	regulation of systemic acquired resistan...	12	0.00051
	GO:0048451	petal formation	72	0.00057
	GO:0048453	sepal formation	72	0.00057
	GO:0006346	methylation-dependent chromatin silencin...	120	0.00093
	GO:0031048	chromatin silencing by small RNA	118	0.00093
	GO:0030048	actin filament-based movement	82	0.00098
t50LL	GO:0010638	positive regulation of organelle organiz...	151	0.00022
	GO:0000911	cytokinesis by cell plate formation	204	0.00027
	GO:0009630	gravitropism	154	0.00078
	GO:0045010	actin nucleation	103	0.00082
	GO:0006306	DNA methylation	185	0.00090
	GO:0006508	proteolysis	885	0.00095
