# Supplementary material for: Polygenic adaptation of rosette growth in Arabidopsis thaliana
Source: PLoS Genet. 2021 Jan 25;17(1):e1008748. doi: 10.1371/journal.pgen.1008748 (PMC7861555; doi:10.1371/journal.pgen.1008748)
Supplement: S11 Table — The input variables for the respective PCA are in the column Climatic_variable and the loading for PC1 and PC2 are in the following columns. The PCAs were performed with data within the projected growing season (PCA_growing_season, 185 unique locations), for bioclimatic variables related to temperature (PCA_temperature, 180 unique locations) and bioclimatic variables related to precipitation (PCA_precipitation, 180 unique locations). (XLSX) [file pgen.1008748.s034.xlsx]

## Sheet: S11_Climate_PCA_Loadings
Table S11. Loadings of the climate PCAs for Figure S23. The input variables for the respective PCA are in the column Climatic_variable and the loading for PC1 and PC2 are in the following columns. The PCAs were performed with data within the projected growing season (PCA_growing_season, 185 unique locations), for bioclimatic variables related to temperature (PCA_temperature, 180 unique locations)…
PCA	Climatic_variable	Loading_PC1	Loading_PC2
PCA_growing_season	Nr_Growing months	0.016005	-0.0494529
PCA_growing_season	T_GS	0.0262359	-0.0265113
PCA_growing_season	SWC_GS	0.464594	0.88384
PCA_growing_season	Water vapor_GS	0.00447074	0.00227964
PCA_growing_season	Wind_GS	-0.0013607	0.044602
PCA_growing_season	Rain_GS	0.884978	-0.46226
PCA_temperature	Bioclim1_T_Annual	0.0167631	-0.247824
PCA_temperature	Bioclim2_Diurnal_Range	0.00170276	-0.143442
PCA_temperature	Bioclim3_Isothermality	-0.0296229	-0.360223
PCA_temperature	Bioclim4_T_Seasonality	0.996858	0.00205245
PCA_temperature	Bioclim5_MaxT_Wrmst_Month	0.0306226	-0.332748
PCA_temperature	Bioclim_MinT_Cldst_Month	0.000612408	-0.185584
PCA_temperature	Bioclim7_T_Ann_Range	0.0300102	-0.147164
PCA_temperature	Bioclim8_T_Wettest_Qtr	0.0437131	-0.0831371
PCA_temperature	Bioclim9_T_Driest_Qtr	-0.0248264	-0.698202
PCA_temperature	Bioclim10_T_Wrmst_Qtr	0.0272742	-0.251687
PCA_temperature	Bioclim11_T_Cldst_Qtr	0.00171868	-0.252344
PCA_precipitation	Bioclim12_Ann_Precip	0.860527	0.135088
PCA_precipitation	Bioclim13_P_Wettest_Month	0.14165	-0.0825876
PCA_precipitation	Bioclim14_P_Driest_Month	0.0202376	0.0222737
PCA_precipitation	Bioclim15_P_Seasonality	0.0143828	-0.0382631
PCA_precipitation	Bioclim16_P_Wettest_Qtr	0.374708	-0.144946
PCA_precipitation	Bioclim17_P_Driest_Qtr	0.0745023	0.0864336
PCA_precipitation	Bioclim18_P_Wrmst_Qtr	0.253821	-0.682504
PCA_precipitation	Bioclim19_P_Cldst_Qtr	0.168613	0.691866
